# Supplementary material for: Specialized phosphate transport is essential for Staphylococcus aureus nitric oxide resistance
Source: mBio. 2023 Nov 8;14(6):e02451-23. doi: 10.1128/mbio.02451-23 (PMC10746193; doi:10.1128/mbio.02451-23)
Supplement: Table S1 — RNA-seq results. [file mbio.02451-23-s0007.xlsx]

## Sheet: RPKMs
Name	ID	locus_tag	Sample_1	Sample_2	Sample_3	Sample_4	Sample_5	Sample_6	Sample_7	Sample_8
hypothetical protein CDS	1	LAC_00001	1.28	1.66	0.32	0.78	0.61	1.23	1.07	0.47				Sample_1	PNG .5
hypothetical protein CDS	2	LAC_00002	2.03	1.94	1.08	1.97	1.21	1.88	1.25	1.08				Sample_2	PNG .5
clpP 1 CDS	3	LAC_00003	1.84	2.03	0.87	3.6	1.84	2.11	2.17	0.61				Sample_3	PNCP .5
hypothetical protein CDS	4	LAC_00004	3.46	4.02	1.96	4.25	3.59	5.69	3.56	2.59				Sample_4	PNCP .5
hypothetical protein CDS	5	LAC_00005	5.31	5.06	3.94	8.42	4.76	6.66	5.19	3.53				Sample_5	PNG + NO
hypothetical protein CDS	6	LAC_00006	3.27	1.82	2.44	2.28	3.12	4.44	5.61	3.34				Sample_6	PNG + NO
hypothetical protein CDS	7	LAC_00007	1.93	1.11	0.88	1.43	2.22	1.74	2.94	1.54				Sample_7	PNCP + NO
hypothetical protein CDS	8	LAC_00008	1.73	1.99	0.79	1.6	2.61	3.97	2.19	2.07				Sample_8	PNCP + NO
hypothetical protein CDS	9	LAC_00009	2.11	2.7	1.06	2.56	1.67	2.64	2.63	0.83
hypothetical protein CDS	10	LAC_00010	1.02	1.61	0.83	1.71	1.84	1.74	1.28	0.52
hypothetical protein CDS	11	LAC_00011	4.2	4.11	2.9	4.25	3.98	5.68	5.06	3.03
hypothetical protein CDS	12	LAC_00012	5.91	3.76	2.71	5.64	4.3	7.76	8.58	6.89
mepM 1 CDS	13	LAC_00013	0.81	0.97	0.8	1.07	0.84	1.32	0.76	0.63
hypothetical protein CDS	14	LAC_00014	0.55	0.62	0.65	0.61	1.11	1.25	1.04	1.13
hypothetical protein CDS	15	LAC_00015	1.36	1.34	1.12	1.99	1.39	2.02	1.74	1.42
hypothetical protein CDS	16	LAC_00016	0.51	0.75	1.05	1.27	1.11	0.95	1.16	1.46
hypothetical protein CDS	17	LAC_00017	1.21	0.8	0.74	2.03	2.06	1.35	1.23	1.36
hypothetical protein CDS	18	LAC_00018	3.36	1	0	2.81	0.73	2.11	2.05	2.91
SAUSA300s037	19		11.56	8.02	3.81	3.57	13.43	14.33	9.58	25.35
SAUSA300s033	20		20.78	10.96	7.54	6.85	26.85	27.08	15.84	48.07
hypothetical protein CDS	21	LAC_00020	0.61	0	0.42	0.51	1.99	2.1	0.93	1.32
lytN 1 CDS	22	LAC_00021	0.41	0.3	0.71	1.37	0.67	0.97	0.31	0.3
sak CDS	23	LAC_00022	9.63	3.75	7.39	4.48	8.27	10.29	26.47	28.66
SAUSA300s032	24		89.8	79.17	18.69	43.78	38.79	21.11	35.66	57.97
Glycyl-glycine endopeptidase ALE-1 CDS	25	LAC_00024	23.27	26.4	28.46	17.04	1.43	1.97	3.99	9.98
chp CDS	26	LAC_00025	29.5	15.12	68.95	29.71	3.95	1.95	35.78	41.9
SAUSA300s099	27		1.94	0	0	0	0	0	0	0
SAUSA300s031	28		13.54	12.14	5.63	5.98	8.92	6.4	9.35	50.8
scn 1 CDS	29	LAC_00027	114.14	47.95	103.03	69.88	30.89	13.87	49.92	76.2
hlb 1 CDS	30	LAC_00028	11.59	10.9	2.13	0	2.11	1.45	1.18	1.67
65 kDa membrane protein CDS	31	LAC_00029	10.88	3.65	4.94	1.85	5.74	2.99	4.72	7.01
65 kDa membrane protein CDS	32	LAC_00030	9.07	4.16	4.04	3.12	4.37	1.67	6.1	6.54
aspC CDS	33	LAC_00031	104.49	65.48	61.52	56.87	27.98	27.98	68.71	75.56
SAUSA300s152	34		1	2.47	0.92	2.23	0.36	3.34	0.51	2.64
SAUSA300s097	35		0	0	0	0	0	1.87	0	1.08
hypothetical protein CDS	36	LAC_00032	6.14	2.61	2.42	2.93	2.39	4.95	4.68	24.02
ytrA CDS	37	LAC_00033	8.56	6.35	14.18	9.37	3.78	6.13	13.67	17.33
natA 1 CDS	38	LAC_00034	21.6	20.31	17.65	18.3	6.38	9.01	20.13	27.13
hypothetical protein CDS	39	LAC_00035	21.09	11.85	12.26	9.24	6.59	6.5	15.21	20.87
yxlF 1 CDS	40	LAC_00036	32.2	20.27	21.51	15.31	10	10.65	18.98	33.39
hypothetical protein CDS	41	LAC_00037	27.45	10.03	11.55	9.9	9.43	9.59	14.46	30.05
hypothetical protein CDS	42	LAC_00038	244.56	54.98	83.28	40.5	111.15	140.3	221.76	318.06
hypothetical protein CDS	43	LAC_00039	11.91	6.59	3.97	3.96	2.02	2.87	4.96	11.83
hypothetical protein CDS	44	LAC_00040	25.81	14.46	14.76	13.95	5.54	8.63	16.44	30.98
hypothetical protein CDS	45	LAC_00041	42.51	26.53	21.51	21.17	10.3	13.39	20.99	69.69
hypothetical protein CDS	46	LAC_00042	12.24	5.8	5.19	3.67	0.72	0.96	2.66	5.43
hypothetical protein CDS	47	LAC_00043	28.56	4.64	6.76	2.24	90.56	75.52	103.42	236.03
hypothetical protein CDS	48	LAC_00045	3.67	2.58	3.19	2.91	0.42	0.48	1.47	1.67
pgl CDS	49	LAC_00046	35.92	20.17	19.65	13.12	15.81	21.76	33.02	64.38
mdlD CDS	50	LAC_00047	28.98	10.86	15.74	11.19	7.49	8.53	20.67	20.68
ppaC CDS	51	LAC_00048	257.64	128.05	130.3	101.52	83.21	114.65	168.16	231.03
rutB CDS	52	LAC_00049	161.65	63.29	62.84	50.08	21.07	23.51	42.42	62.83
pfbA CDS	53	LAC_00050	5.73	2.83	3.02	2.13	8.49	9.49	15.42	11.52
sdcS CDS	54	LAC_00051	5.17	4.2	25.06	29.39	2.76	4.05	13.86	18.83
pheA CDS	55	LAC_00052	16.99	13.49	13.06	12.81	3.73	4.84	13.25	26.74
nos CDS	56	LAC_00053	8.8	8.35	9.74	9.34	3.93	6.46	18.14	18.39
pncB2 CDS	57	LAC_00054	14.45	8.82	8.81	9.01	5.33	7.98	23.88	22.23
nadE CDS	58	LAC_00055	25.93	17.32	19.92	17.37	9.74	12.85	45.15	39.07
hypothetical protein CDS	59	LAC_00056	20.28	18.74	17.39	14.53	4.92	9.04	20.52	25.05
hypothetical protein CDS	60	LAC_00057	38.6	29.15	21.52	23.49	8.28	11.75	39.12	50.16
hypothetical protein CDS	61	LAC_00058	16.62	5.99	3.76	3.37	1.94	0.74	2.17	3.08
sspP CDS	62	LAC_00059	13.77	3.95	3.99	1.61	1.63	0.96	2.23	1.53
purB CDS	63	LAC_00060	56.4	54.66	44.75	44.86	3.99	5.75	11.74	21.54
trpR CDS	64	LAC_00061	107.75	102.92	70.63	75.38	11.46	14.62	27.15	57.8
pcrB CDS	65	LAC_00062	17.48	17.55	10.73	15.45	2.2	2.04	3.25	6.54
pcrA CDS	66	LAC_00063	18.71	17.93	17.81	18.35	1.26	1.82	2.43	6.71
ligA CDS	67	LAC_00064	22.03	25.31	23.28	23.48	2.13	2.26	4.31	9.94
hypothetical protein CDS	68	LAC_00065	35.65	28.29	23.58	21.95	7.06	6.98	13.32	36.09
putP CDS	69	LAC_00066	21.84	15.88	20.16	15.09	2.37	3.29	6.92	9.74
gatC 1 CDS	70	LAC_00067	79.18	118.52	78.39	98.08	4.61	4.18	13.28	23.27
gatA 1 CDS	71	LAC_00068	96.28	117.22	92.58	93.51	6.28	11.25	14.01	26.52
gatB 1 CDS	72	LAC_00069	112.17	139.42	110.63	113.92	12.49	15.51	19.85	27.07
SAUSA300s096	73		0	0	0	0	0	0	0	0
dagK CDS	74	LAC_00070	18.18	17.88	11.17	10.61	2.68	3.8	7.12	16.7
rlmCD CDS	75	LAC_00071	4.5	9.65	4.95	6.91	0.93	0.86	1.56	4.97
hypothetical protein CDS	76	LAC_00072	15.79	7.38	9.07	7.58	3.19	4.03	5.13	12.22
dinB CDS	77	LAC_00073	1.78	1.61	2	1.45	3.4	3.04	7.79	14.11
polC 1 CDS	78	LAC_00074	12.38	14.33	8.68	10.52	8.55	8.51	8.43	36.9
ftnA CDS	79	LAC_00075	43.86	33.83	31.18	30.05	6.93	7.77	4.73	4.91
murF 1 CDS	80	LAC_00076	8.98	19.04	15.06	19.46	1.9	2.63	5.9	18.18
cobQ CDS	81	LAC_00077	14	22.99	17.98	19.86	2.84	4.06	7.84	25.76
hypothetical protein CDS	82	LAC_00078	5.25	1.67	1.03	0.94	0.61	0.94	0	4.87
hypothetical protein CDS	83	LAC_00079	11.56	7.83	6.83	7.1	1.46	1.97	3.36	6.58
SAUSA300s045	84		23.57	13.04	6.37	3.86	7.56	9.85	5.64	13.99
map CDS	85	LAC_00080	44.5	44.5	35.67	39.84	13.51	18.59	42.27	65.17
hypothetical protein CDS	86	LAC_00081	26.38	12.36	10.37	5.2	4.93	10.31	12.54	56.53
hypothetical protein CDS	87	LAC_00082	21.95	16.09	11.74	8.87	4.59	5.68	10.37	45.99
vraS CDS	88	LAC_00083	47.52	27.16	29.06	20.76	5.72	6.15	22.74	78.03
vraR CDS	89	LAC_00084	48.31	26.26	28.53	21.73	6.59	7.72	18.42	65.19
hypothetical protein CDS	90	LAC_00085	50.61	33.51	16.25	11.29	40.41	39.88	92.92	74.88
hypothetical protein CDS	91	LAC_00086	122.23	63.07	41.87	38.09	87.48	93.28	116.67	159.55
ptpA CDS	92	LAC_00087	93.92	55.04	33.13	35.72	52.29	74.62	101.84	139.7
hypothetical protein CDS	93	LAC_00088	22.88	14.2	12.15	16.61	3.27	5.64	5.15	10
pepS CDS	94	LAC_00089	46.35	33.12	31.59	26.52	9.64	8.19	23.38	20.4
putative acyl-CoA thioester hydrolase CDS	95	LAC_00090	69.75	61.88	47.76	52.91	12.76	15.21	34.67	31.61
queE 1 CDS	96	LAC_00091	12.87	11.11	6.69	8.9	0.88	1.77	3.49	3.69
hypothetical protein CDS	97	LAC_00092	45.53	48.75	30.38	44.06	10.46	17.12	31.79	46.28
yraA CDS	98	LAC_00093	83.36	53.06	31.31	30.68	245.61	245.31	319.02	556.27
mgt CDS	99	LAC_00094	28.09	16.51	12.68	13.94	11.61	17.78	17.98	66.73
recX CDS	100	LAC_00095	7.11	1.97	3.59	4.44	3.31	4.46	9.9	25.28
hypothetical protein CDS	101	LAC_00096	16.76	4.21	7.81	5.36	3.77	8.96	12.78	31.97
tagH 1 CDS	102	LAC_00097	21.18	10.75	9.69	9.92	4.74	5.23	14.97	31.81
hypothetical protein CDS	103	LAC_00098	31.54	16.67	14.45	13.18	7.49	8.02	18.74	37.64
hypothetical protein CDS	104	LAC_00099	19.77	14.62	15.32	14.46	47.64	57.03	70.45	134.45
mutY CDS	105	LAC_00100	5.61	3.78	1.75	3.63	0.49	1.03	1.37	3.02
hypothetical protein CDS	106	LAC_00101	14.3	23.78	12.61	19.36	1.87	4.12	7.85	19.58
Putative multidrug export ATP-binding/permease protein CDS	107	LAC_00102	2.55	5.04	3.82	5.23	0.2	0.45	0.61	0.84
hypothetical protein CDS	108	LAC_00103	28.66	19.01	13.44	18.35	5.32	8.32	6.92	14.55
hemL2 CDS	109	LAC_00104	15.23	16.62	13.44	13.18	7.68	11.02	21.66	23.94
bcp CDS	110	LAC_00105	20.86	5.69	8.8	5.69	14.4	20.06	31.54	48.59
ghrB 1 CDS	111	LAC_00106	22.48	8.83	11.81	9.46	17.38	21.95	37.67	45.23
perR CDS	112	LAC_00107	243.44	133.08	103.05	79.84	144.32	218.95	199.95	396.05
hypothetical protein CDS	113	LAC_00140	2.62	1.78	1.34	1.62	0.81	1	2.52	3.7
hypothetical protein CDS	114	LAC_00142	20.69	9.34	12.8	10.88	1.52	2.02	2.34	5.06
artQ CDS	115	LAC_00143	2.37	0.99	0.59	0.53	0.06	0.57	0.37	0.81
tcyC 1 CDS	116	LAC_00144	3.25	1.82	1.61	1.42	0.46	0.73	0.57	1.3
queG CDS	117	LAC_00145	4.68	10.17	5.69	11.05	0.6	0.6	1.36	2.73
trmL CDS	118	LAC_00146	6.26	6	5.45	6.61	0.72	0.41	1.26	3.68
nagB 1 CDS	119	LAC_00147	126.49	54.38	41.64	35.8	175.58	161.9	324.86	285.92
hypothetical protein CDS	120	LAC_00148	228.11	86.65	63.29	49.62	303.15	308.54	529.63	558.79
hypothetical protein CDS	121	LAC_00149	13.92	10.48	5.67	9.83	0.64	1.47	1.2	5.65
fumC CDS	122	LAC_00150	33	15.64	62.07	49.16	6.85	10.11	45.18	54.74
rluD 1 CDS	123	LAC_00151	42.51	34.78	18.35	27.16	4.64	9.47	10.23	23.42
SAUSA300s190	124		14.11	8.85	7.95	7.78	0.89	1.49	1.48	2.74
liaS CDS	125	LAC_00152	14.72	9.17	8.41	7.29	0.91	1.75	1.81	2.76
liaR CDS	126	LAC_00153	18.79	12.29	10.72	12.79	1.22	1.87	1.52	4.21
hypothetical protein CDS	127	LAC_00154	28.39	93.71	24.85	65.59	0.91	2.72	4.33	5.05
hypothetical protein CDS	128	LAC_00155	10.59	12.6	5.94	9	1.77	2.68	2.21	6.52
hypothetical protein CDS	129	LAC_00156	423.66	345.52	254.47	226.08	216.21	249.68	413.49	1425.41
yhaO CDS	130	LAC_00157	69.76	25.28	19.62	19.84	9.48	9.03	18.35	25.43
smc 1 CDS	131	LAC_00158	76.24	40.49	41.31	35.26	9.56	14.57	24.83	25.15
yhaM CDS	132	LAC_00159	77.68	56.91	49.47	45.88	12.37	15.45	27.84	21.26
prsA CDS	133	LAC_00160	128.76	52.91	71.44	42.72	43.99	44.37	103.51	363.02
hypothetical protein CDS	134	LAC_00161	9.18	4.34	1.92	0.93	1.37	1.74	1.06	1.8
hypothetical protein CDS	135	LAC_00162	127.81	63.94	54.38	42.55	195.24	214.08	292.72	295.97
Purine nucleoside phosphoramidase CDS	136	LAC_00163	115.36	41.7	47.05	30.07	34.55	54.3	80.88	111.9
ecsA CDS	137	LAC_00164	30.6	25.98	22.16	24.43	5.77	6.04	21.65	38.28
hypothetical protein CDS	138	LAC_00165	34.83	20.82	16.74	15.96	9.03	9.62	19.3	41.64
traP CDS	139	LAC_00166	242.48	88.52	115.28	86	104.38	138.08	194.49	469.38
hemE CDS	140	LAC_00167	13.99	15.44	14.48	18.75	3.22	4.03	7.41	13.85
hemH CDS	141	LAC_00168	16.64	20.34	19.28	21.77	2.61	3.53	8.58	19.38
hemY CDS	142	LAC_00169	12.64	20.08	15.81	17.14	2.9	4.27	6.76	33.83
ydeN CDS	143	LAC_00170	9.23	10.8	4.24	5.38	0.61	1.93	3.41	9.88
SAUSA300s242	144		18.42	0.74	5.49	0.83	2.72	2.5	2.28	2.15
hypothetical protein CDS	145	LAC_00179	19.17	5.84	5.58	4.35	8.84	13.27	16.78	28.59
hypothetical protein CDS	146	LAC_00180	3.49	1.14	0.35	0.71	1.3	1.81	1.04	3.93
SAUSA300s030	147		13.45	13.52	4.18	4.35	11.83	5.98	2.65	12.5
lukEv CDS	148	LAC_00181	0.75	0	0.23	0.14	0	0.1	0.13	0.3
lukDv 1 CDS	149	LAC_00182	0.24	0	0.11	0.13	0	0.1	0.24	0.28
SAUSA300s293	150		1.78	0	0	0	0	0.74	0.9	0.85
gdmA CDS	151	LAC_00183	5.39	3.2	5.2	4.51	2.35	4.06	4.11	7.77
nisB CDS	152	LAC_00184	1.79	0.35	0.88	0.3	0.2	0.36	0.67	0.6
nisC CDS	153	LAC_00185	0.75	0.32	0.3	0.26	0.14	0	0.1	0.18
epiD CDS	154	LAC_00186	1.05	0.11	0.41	0.38	0	0	0.46	0.43
nisP CDS	155	LAC_00187	1.72	1.22	0.62	1.32	4.62	5.03	5.56	3.79
yxlF 2 CDS	156	LAC_00188	3.98	1.41	1	1.12	34.11	33.08	34.68	24.79
hypothetical protein CDS	157	LAC_00189	1.53	0.45	0.91	0.17	21.57	19.48	26.18	19.68
hypothetical protein CDS	158	LAC_00190	2.11	0.49	0.61	0.56	17.69	16.57	17.95	17.13
SAUSA300s029	159		2.82	0	0	0	6.93	1.77	4.3	3.05
hypothetical protein CDS	160	LAC_00191	1.64	0.81	0.57	0.46	0	0.51	0.21	0.99
splA CDS	161	LAC_00192	0.11	0	0.15	0.18	0	0	0	0
splB CDS	162	LAC_00193	0.21	0.16	0.3	0.63	0	0	0	0
splC CDS	163	LAC_00194	0	0.32	0.15	0.63	0.12	0.14	0.82	0.47
splD CDS	164	LAC_00195	0.43	0.16	0	0	0	0	0	0.31
splE CDS	165	LAC_00196	0	0.48	0.45	0.18	0	0	0.66	0
splF CDS	166	LAC_00197	0.32	0.48	0.15	0.18	0	0.14	0.33	0.31
hsdM 1 CDS	167	LAC_00198	8.65	5.7	6.39	6.88	0.49	1	1.41	1.44
hsdS CDS	168	LAC_00199	10.32	4.13	6.6	4.16	0.92	0.89	2.12	2.05
hypothetical protein CDS	169	LAC_00200	5.19	2.21	1.72	1.7	0.51	0.47	0.89	1.31
hypothetical protein CDS	170	LAC_00201	17.05	4.27	3.11	2.4	1.57	1.29	1.57	3.26
SAUSA300s107	171		16.82	15.37	8.92	5.41	15.53	35.69	16.77	71.81
SAUSA300s027	172		38.45	89.23	33.95	40.87	86.75	119.79	72.57	330.07
hypothetical protein CDS	173	LAC_00203	5.93	1.6	3.72	2.7	5.29	2.03	0.82	11.66
hypothetical protein CDS	174	LAC_00204	1.52	0.6	0.84	1.01	0.88	1.01	1.23	2.62
hypothetical protein CDS	175	LAC_00205	0.66	0	0	0	0	0.55	0	0.63
hypothetical protein CDS	176	LAC_00206	4.23	2.51	2.67	1.82	1.98	1.21	1.66	5.4
hypothetical protein CDS	177	LAC_00207	2.53	1.67	11.24	12.23	0.31	1.15	1.61	4.97
hypothetical protein CDS	178	LAC_00208	1.91	0.84	15.35	16.36	0.25	0.14	0.86	3.89
hypothetical protein CDS	179	LAC_00209	0.74	1.71	11.36	15.71	0	0.1	1.51	3.92
hypothetical protein CDS	180	LAC_00210	0.5	1.85	12.69	16.22	0	0.94	1.52	4.3
hypothetical protein CDS	181	LAC_00211	11.62	6.6	71.12	51.08	8.08	6.06	117.31	140.22
yokF CDS	182	LAC_00212	14.9	7.5	90.47	71.75	9.37	9.81	154.38	182.32
hypothetical protein CDS	183	LAC_00213	1.77	2.39	0.44	2.15	0.18	0	0.25	0.7
menE CDS	184	LAC_00214	6.82	4.05	4.99	5.7	2.18	3.62	4.4	7.07
menC CDS	185	LAC_00215	6.9	7.13	7.74	5.76	2.2	4.42	7.92	13.01
Putative membrane protein insertion efficiency factor CDS	186	LAC_00216	40.93	26.81	20.94	19.11	20.36	36.59	46.11	103.66
ytkD CDS	187	LAC_00217	5.58	6	2.9	4.33	1.06	1.62	2.59	4.43
hypothetical protein CDS	188	LAC_00218	6.09	11.21	6.94	6.65	1.32	1.33	3.69	5.66
SAUSA300s227	189		35.72	27.67	13.91	22.06	12.71	13.63	14.21	22.38
hypothetical protein CDS	190	LAC_00220	5.56	7.94	5.01	8.94	1.87	13.14	7.5	14.18
pckA CDS	191	LAC_00221	2.92	4.05	190.89	305.59	0.48	0.67	97.43	149.91
SAUSA300s021	192		105.66	117.88	58.73	81.97	19.11	23.42	30.26	67.31
metK CDS	193	LAC_00223	55.05	68.94	50.09	52.72	3.76	6.28	3.67	9.28
rny 1 CDS	194	LAC_00224	113.73	67.98	51.44	44.97	16.96	14.67	25.27	64.14
yvgN CDS	195	LAC_00225	9.87	4.7	8.08	4.67	6.91	9.34	18.1	39.05
hypothetical protein CDS	196	LAC_00226	0.77	0.14	0.13	0.32	0	0.24	0.51	0.14
hypothetical protein CDS	197	LAC_00227	0	0.36	0	0	0	0	0	0
SAUSA300s206	198		0.26	0.38	0.36	0	0.85	0.65	0.39	0.37
crcB 1 CDS	199	LAC_00229	4.93	4.56	4.08	2.75	0.36	0	0.67	1.42
crcB 2 CDS	200	LAC_00230	4.56	4.09	1.61	4.79	0.35	0	0	0.76
hypothetical protein CDS	201	LAC_00231	9.74	2.66	2.83	2.14	1.12	0	2.73	4.43
tal CDS	202	LAC_00232	57.63	24.22	37.61	28.17	99.07	122.69	189.51	342.14
SAUSA300s241	203		1.35	0.83	0.66	0.8	0.26	0.6	0.48	0.92
hypothetical protein CDS	204	LAC_00233	1.95	1.27	0.84	0.82	0.4	0.92	0.74	1.06
hypothetical protein CDS	205	LAC_00234	64.53	15.58	13.01	9.21	2.77	1.86	4.93	4.79
hypothetical protein CDS	206	LAC_00235	40.48	8.57	8.43	7.89	1.91	0.11	1.2	0.76
sigS CDS	207	LAC_00236	29.1	8.32	6.59	4.82	0.63	3.51	2.01	4.04
hypothetical protein CDS	208	LAC_00237	67.64	26.13	18.07	27.69	21.46	32.88	37.36	81.07
atl 1 CDS	209	LAC_00238	100.25	67.28	51.68	80.45	18.53	18.1	28.94	52.75
arsC CDS	210	LAC_00239	4.02	4.95	1.35	6.39	0.64	0.61	1.35	3.67
arsB CDS	211	LAC_00240	2.58	3.92	2.32	3.51	0.07	0.45	0.55	1.13
sdpR CDS	212	LAC_00241	4.31	8.78	3.74	5.56	0	0.77	0.56	2.13
hypothetical protein CDS	213	LAC_00242	3.87	3.3	2.42	1.3	2.09	3.63	7.09	6.78
SAUSA300s020	214		40.69	22.22	16.11	12.51	17.86	7.04	6.42	43.14
ribD CDS	215	LAC_00244	55.11	41.95	46.34	36.59	10.63	2.45	4.13	6.29
ribE CDS	216	LAC_00245	48.94	36.33	39.89	29.93	10.37	1.85	3.74	2.83
ribBA CDS	217	LAC_00246	44.37	30.48	43.59	32.34	9.93	3.09	3.71	4.26
ribH CDS	218	LAC_00247	34.81	26.53	27.73	24.7	10.11	5.55	2.55	5.78
putB CDS	219	LAC_00248	10.42	13.17	64.28	50.51	3.04	4.18	98.89	179.92
ytpA CDS	220	LAC_00249	31.88	22.56	26.75	22.26	12.38	11.64	28.88	115.69
hypothetical protein CDS	221	LAC_00251	0.55	1.17	0.65	0.79	0.17	0	0	0.57
hypothetical protein CDS	222	LAC_00252	1.55	1.54	0	0	0	0	0	0.75
rot CDS	223	LAC_00253	153.74	117.87	82.24	105.24	136.98	217.43	225.58	754.94
vspIM CDS	224	LAC_00254	36.41	35.26	23.81	27.84	1.05	3.71	6.3	4.27
hemN 1 CDS	225	LAC_00255	26.9	22.17	17.44	18.5	1.51	2.19	3.35	5.22
mdtH CDS	226	LAC_00256	2.36	7.12	5.79	8.89	0.22	0.33	1.4	2.56
SAUSA300s044	227		87.35	62.83	40.66	46.72	20.33	21.9	37.88	154.99
leuS CDS	228	LAC_00258	45.68	39.38	36.95	34.3	5.92	6	16.52	22.79
moeZ 1 CDS	229	LAC_00259	14.81	8.5	6.86	6.24	1.63	1.56	4.36	5.2
ebh 1 CDS	230	LAC_00260	1.07	0.84	0.54	0.77	0.1	0.39	0.32	0.51
Ferredoxin--NADP reductase CDS	231	LAC_00261	6.79	10.54	8.94	11.86	1	1.61	4.2	6.7
murJ 1 CDS	232	LAC_00262	26.61	20.19	15.64	17.92	1.78	3.31	8.8	9.66
rsuA CDS	233	LAC_00263	42.34	34.04	28.59	28.34	3.83	7.13	17.77	18.41
hypothetical protein CDS	234	LAC_00264	56.17	36.93	17.96	18.56	36.55	41.76	105.79	219.58
Putative dipeptidase CDS	235	LAC_00265	73.32	50.41	35.89	31.06	15.98	22.3	30.98	41.23
dat CDS	236	LAC_00266	84.55	53.57	49.53	36.15	15.47	22.36	40.58	47.65
srkA CDS	237	LAC_00267	98.28	86.24	56.67	58.75	8.02	11.37	22.5	30.24
trmB CDS	238	LAC_00268	87.94	82.31	50.02	54.02	7.49	9.28	18.81	45.11
SAUSA300s068	239		0	0	0	0	0	0	0	0
ytnP CDS	240	LAC_00270	10.32	4.92	5.2	4	5.93	10.85	9.69	24.96
hypothetical protein CDS	241	LAC_00271	56.2	35.13	32.78	30.08	29.58	40.48	72.91	252.23
pepA 1 CDS	242	LAC_00272	17.99	10.33	10.88	8.44	25.09	29.96	42.87	59.23
ytpP CDS	243	LAC_00273	40.69	14.96	13.72	12.48	48.6	58.81	84.61	132.71
hypothetical protein CDS	244	LAC_00274	20.59	38.56	23.88	35.24	16.34	20.25	27.53	42.26
pheT 1 CDS	245	LAC_00275	22.24	36.4	21.51	22.5	18.16	17.28	35.69	35.71
sftA CDS	246	LAC_00276	28.25	67.6	43.83	60.73	17.73	21.45	42.87	42.68
murC CDS	247	LAC_00277	33.5	70.45	43.89	56.94	18.5	22.33	44.28	65.45
hypothetical protein CDS	248	LAC_00278	189.45	188.63	92.64	112.77	450.62	387.85	711.63	1067.76
hypothetical protein CDS	249	LAC_00279	61.56	31.18	22.24	19.24	110.4	106.61	177.05	132.45
aroF CDS	250	LAC_00280	119.81	38.74	21.95	14.74	11.33	8.11	7.05	12.91
ccpA CDS	251	LAC_00281	47.45	27.02	33.61	35.92	7.44	10.22	24.16	51.43
acuC CDS	252	LAC_00282	0.96	0.89	5.94	5.82	0.43	1.33	7.74	12.86
acuA CDS	253	LAC_00283	2.27	0.18	7.44	5.02	1.07	0.15	10.01	11.4
acsA 1 CDS	254	LAC_00284	0.91	1.15	8.65	7.83	0.2	0.68	14.15	21.24
fhs CDS	255	LAC_00285	78.34	40.36	147.73	117.64	20.98	23.28	122.71	184.9
SAUSA300s048	256		2.82	2.1	1.95	0	0	0	0	0
isdH CDS	257	LAC_00287	75.1	35.34	23.17	22.35	9.33	14.34	12.6	11.12
mrcA CDS	258	LAC_00288	11.4	4.84	3.9	5.16	2.99	3.87	4.97	8.03
SAUSA300s019	259		70.23	59.74	25.29	33.03	14.63	11.06	17.76	33.57
tyrS CDS	260	LAC_00290	15.8	25.1	18.64	21.99	3.62	2.7	7.22	8.24
htrA CDS	261	LAC_00291	61.44	36.35	47.83	39.6	27.04	35.27	61.65	126.04
plsC CDS	262	LAC_00292	24.37	25.93	16.97	28.77	2.74	2.99	4.98	18.65
nagE CDS	263	LAC_00293	23.29	23.26	19.11	22.56	2.89	3.05	4.84	13.96
gph 1 CDS	264	LAC_00294	27.05	15.09	4.07	2.29	2.85	3.44	2.93	3.17
serA CDS	265	LAC_00295	76.6	15.08	4.4	1.7	8.1	6.85	5.24	7.7
Soluble hydrogenase 42 kDa subunit CDS	266	LAC_00296	86.67	15.29	3.96	2.29	10.4	8.43	5.4	9.49
osmC CDS	267	LAC_00297	19.98	7.74	11.49	6.53	32.22	39.74	54.82	106.4
glpQ 1 CDS	268	LAC_00298	4.75	2.94	2.59	1.92	2.51	1.31	3.18	7.97
rpsD CDS	269	LAC_00299	109.32	790.93	324.9	730.9	26.55	39.39	48.1	50.48
SAUSA300s121	270		133.5	501.3	208.19	474.49	31.05	40.08	54.64	57.22
msrC CDS	271	LAC_00300	59.44	29.75	28.07	24.84	13.48	15.07	25.71	28.16
ezrA CDS	272	LAC_00301	101.74	82.84	72.34	65	46.38	67.82	93.24	144.39
iscS 1 CDS	273	LAC_00302	2.2	9.09	3.3	7.4	0.15	0.75	0.3	0.67
thiI CDS	274	LAC_00303	4.44	11.26	5.68	11.13	0.69	0.83	1.02	2.29
hypothetical protein CDS	275	LAC_00304	1.96	2.47	2.43	2.27	0	0.19	0.54	0.65
tpx CDS	276	LAC_00305	143.05	102.82	106.67	79.7	122.54	146.1	358.86	645.66
hypothetical protein CDS	277	LAC_00306	13.19	20.67	17.66	18.69	6.7	7.44	18.92	34.88
ackA CDS	278	LAC_00307	75.55	72.11	73.24	73.3	35.49	45.59	118.38	213.11
Putative universal stress protein CDS	279	LAC_00308	194.03	72.94	93.76	35.23	356.12	761.38	692.58	1500.33
ald2 CDS	280	LAC_00309	4.09	6.8	70.76	102.87	2.04	3.74	32.69	75
putative peptidase CDS	281	LAC_00310	56.47	24.89	20.47	14.99	18.29	26.18	43.83	55.74
Metallo-beta-lactamase L1 type 3 CDS	282	LAC_00311	17.44	12.87	9.77	7.52	55	71.8	65.2	98.93
nhaX CDS	283	LAC_00312	130.53	56.81	52.72	37.62	100.06	94.75	71.49	214.35
Cobalt-dependent inorganic pyrophosphatase CDS	284	LAC_00313	14.94	10.92	8.32	9.79	7.76	10.04	19.5	28.77
nrnA CDS	285	LAC_00314	19.66	14.75	16.19	11.92	9.89	11.26	32.93	33.56
dnaE CDS	286	LAC_00315	18.71	15.3	14.44	14.02	6.73	10.56	27.06	39.35
NAD-dependent malic enzyme CDS	287	LAC_00316	41.47	50.24	32.71	36.51	3.58	4.99	7.41	10.46
accD CDS	288	LAC_00317	46.92	50.92	41.71	40.16	5.68	7.6	8.35	15.39
accA CDS	289	LAC_00318	39.89	46.11	33.01	30.14	3.09	5.87	7.08	9.95
pfkA CDS	290	LAC_00319	81.93	60.26	17.89	18.01	69.46	90.75	28.47	39.38
pyk CDS	291	LAC_00320	329.28	223.58	69.87	57.03	314.46	413.72	126.26	184.53
SAUSA300s114	292		2.89	1.23	0	0.69	2.25	4.66	0.63	2.38
hypothetical protein CDS	293	LAC_00322	2.16	1.15	0.48	0.62	0.12	0.13	0.41	0.5
cycA 1 CDS	294	LAC_00323	126.01	69.45	41.28	35.35	11.44	10.58	16.25	19.18
citZ CDS	295	LAC_00324	28.27	31.44	49.06	49.56	6.23	12.75	41.36	108.61
icd CDS	296	LAC_00325	55.89	42.97	59.91	54.66	15.19	27.23	69.22	171.69
phoP CDS	297	LAC_00326	14.37	10.3	6.15	7.92	25.54	31.96	24.77	44.84
phoR CDS	298	LAC_00327	18.35	13.99	9.8	9.35	30.71	37.03	31.18	55.82
hypothetical protein CDS	299	LAC_00328	2.19	1.86	1.51	1.4	0.68	0.65	1.59	2.78
polA 1 CDS	300	LAC_00329	37.48	22.63	23.4	18.18	17.56	25.73	54.44	76.96
mutM CDS	301	LAC_00330	26.5	17.56	16.98	13.9	10.33	13.21	32.95	46.79
coaE CDS	302	LAC_00331	20.03	12.84	12.35	10.61	7.06	10.76	26.37	47.43
gapA2 CDS	303	LAC_00332	4.54	3.26	105.02	262.22	0.58	0.57	115.73	408.14
nrdR CDS	304	LAC_00333	56.62	44.55	38.73	49.05	7.91	14.47	19.23	22.45
dnaB CDS	305	LAC_00334	43.39	26.58	24.36	21.54	5.17	9.97	12.72	17.25
dnaI CDS	306	LAC_00335	41.52	26.66	24.11	22.05	5.2	8.4	15.81	16.22
SAUSA300s018	307		199.42	125.4	81.84	84.7	41.91	62.84	82.66	87.95
thrS CDS	308	LAC_00337	116.99	81.62	73.82	66.1	19.8	25.16	60.11	45.21
SAUSA300s017	309		106.95	62.5	41.68	31.27	25.52	27.75	48.97	46.74
lysP 1 CDS	310	LAC_00339	18.71	14.97	8.09	6.69	8.17	9.19	12.44	10.26
SAUSA300s240	311		33.28	67.25	35.67	51.76	14.62	13.33	19.73	20.65
infC CDS	312	LAC_00341	35.08	325.41	138.09	299.12	4.23	13.27	11.4	11.27
rpmI CDS	313	LAC_00342	82.66	632.92	286.66	631.79	12.86	25.18	29.15	19.49
rplT CDS	314	LAC_00343	51.44	466.3	177.88	448.78	4.63	16.22	14.42	13.64
hypothetical protein CDS	315	LAC_00344	16.57	13.06	7.82	7.67	2.23	2.96	3.79	9.28
hypothetical protein CDS	316	LAC_00345	43	27.52	24.45	18.98	6.56	6.33	12.16	21.24
tig CDS	317	LAC_00346	119.45	260.85	143.32	211.32	23.1	38.72	77.1	134.25
clpX CDS	318	LAC_00347	63.93	124.32	75.14	91.76	29.51	37.92	61.68	109.07
engB CDS	319	LAC_00348	10.9	9.36	7.42	7.47	2.01	3.79	6.61	10.04
hemA CDS	320	LAC_00349	34.33	34.28	31.06	42.68	17.58	26.92	52.69	91.72
hypothetical protein CDS	321	LAC_00350	19.51	21.12	18.55	22.82	6.23	9.18	17.41	41.96
hemC CDS	322	LAC_00351	18.34	26.74	19.45	20.86	5.71	8.08	16.03	39.23
hypothetical protein CDS	323	LAC_00352	14.04	14.13	14.95	12.71	5.89	5.53	15.13	25.59
hemB CDS	324	LAC_00353	16.05	20.63	18.33	21.63	8.17	10.88	22.64	26.57
hemL1 CDS	325	LAC_00354	28.41	30.5	28.31	29.09	15.04	20.53	33.3	58.56
hypothetical protein CDS	326	LAC_00355	21.08	18.35	10.82	16.77	27.13	43.65	43.45	59.62
tag CDS	327	LAC_00356	36.4	15.62	13.35	10.87	10.12	9.72	9.92	20.75
SAUSA300s120	328		28.58	54.16	18.81	36.37	6.05	9.63	12.68	32.28
valS CDS	329	LAC_00358	30.82	48.79	35.77	46.34	5.47	5.59	14.83	15.35
fpgS CDS	330	LAC_00359	48.98	72.91	50.51	59.23	10.12	10.41	24.52	24.9
comC CDS	331	LAC_00360	0.22	0.49	0.15	0.37	0.24	0	0	0.16
hypothetical protein CDS	332	LAC_00361	0.4	0.42	0.23	0.28	0	0	0	0.16
hypothetical protein CDS	333	LAC_00362	12.67	19.62	6.95	17.99	6.24	3.42	7.06	24.34
SAUSA300s239	334		9.89	7.57	3.3	4.01	3.27	4.13	7.31	40.61
hypothetical protein CDS	335	LAC_00363	12.78	13.86	18.06	13.42	7.51	15.81	18.98	116.86
SAUSA300s238	336		17.15	18.25	14.71	16.22	10.94	8.52	18.25	80.2
mreC CDS	337	LAC_00364	10.32	13.81	9.77	13.62	2.41	5.14	8.15	20.91
mreD CDS	338	LAC_00365	12.28	16.07	12.09	21.14	3.51	4.31	8.69	26.66
SAUSA300s139	339		77.64	630.41	253.27	682.58	20.37	41.27	59.19	112.61
rplU CDS	340	LAC_00367	69.48	597.31	266.8	588.84	15.22	36.85	49.61	87.28
hypothetical protein CDS	341	LAC_00368	57.33	487.35	248.83	485.97	10.82	40.48	39.09	89.94
rpmA CDS	342	LAC_00369	54.08	273.04	152.42	280.96	12.93	31.93	38.84	102.87
SAUSA300s237	343		1.3	8.72	3.6	5.45	0	2.04	0.99	2.82
obg CDS	344	LAC_00370	18.4	35.04	22.55	28.35	1.38	2.97	8.29	16.31
hypothetical protein CDS	345	LAC_00371	24.36	43.58	27.86	34.92	2.68	7.32	13.54	16.82
ruvA CDS	346	LAC_00372	21.95	55.73	33.89	46.7	3.37	5.41	14.43	23.94
ruvB CDS	347	LAC_00373	13.29	39.86	23.21	34.48	1.26	3.34	7.77	14.2
queA CDS	348	LAC_00374	9.08	26.91	15.12	24.22	0.78	1.61	6	9.49
tgt CDS	349	LAC_00375	28.37	92.08	58.43	74.57	7.39	23.95	40.55	84.27
hypothetical protein CDS	350	LAC_00376	106.65	181.76	100.64	164.84	25.16	44.56	69.85	204.73
Heme uptake protein MmpL11 CDS	351	LAC_00377	53.43	53.8	47.82	52.31	4.72	6.49	11.01	22.68
recJ CDS	352	LAC_00378	13.98	17.39	13.32	15.1	0.89	1.43	2.34	3.12
apt CDS	353	LAC_00379	18.03	30.65	20.2	29.88	2.12	2.16	3.19	4.64
relA CDS	354	LAC_00380	61.12	32.04	28.24	23.63	4.85	7.31	12.45	11.44
dtd CDS	355	LAC_00381	91.61	42.5	41.57	30.65	11.41	13.11	28.22	24.09
lytC CDS	356	LAC_00382	76.85	53.5	42.44	35.63	6.43	8.67	15.88	19.23
SAUSA300s147	357		108.09	111.78	60.17	79.68	12.87	20.41	24.83	69.39
hisS CDS	358	LAC_00384	24.19	40.39	29.82	46.09	1.98	3.74	5.01	8.37
aspS CDS	359	LAC_00385	50.42	71.8	59.34	76.86	6.21	9.61	16.65	26.69
SAUSA300s026	360		1211.75	961.83	546.63	828.09	2467.78	1780.51	1216.03	6561.64
tcdA CDS	361	LAC_00387	17.76	30.38	15.21	28.34	4.71	6.16	14.68	47.71
putative AAA domain-containing protein CDS	362	LAC_00388	38.85	25.45	21.02	19.44	10.17	11.34	15.37	21.77
cymR CDS	363	LAC_00389	22.21	14.04	11	12.89	10.01	12.08	16.65	35.71
csbD 1 CDS	364	LAC_00390	67.46	43.47	9.94	8.86	193.04	168.34	243.24	396.56
hypothetical protein CDS	365	LAC_00391	109.33	40	16.74	11.04	429.35	362.52	476.76	802.75
limB 1 CDS	366	LAC_00392	5.74	2.05	2.43	0.77	2.09	4.51	3.27	6.07
iscS 2 CDS	367	LAC_00393	21.47	23.8	15.59	21.86	3.26	5.15	8.29	6.51
mnmA CDS	368	LAC_00394	27.06	27.61	21.28	23.83	6.44	5.96	13.01	16.35
yrrB CDS	369	LAC_00395	16.31	18.96	11.2	10.86	2.03	3.71	4.25	8.78
recD2 CDS	370	LAC_00396	19.54	17.63	15.85	13.88	1.88	3.04	6.16	10.14
SAUSA300s016	371		88.96	126.87	47.32	69.13	26.39	45	27.37	47.24
alaS CDS	372	LAC_00398	38.47	80.97	21.12	24.36	21.13	41.07	9.37	6.56
hypothetical protein CDS	373	LAC_00399	149.63	134.28	79.74	76.33	70.44	133.88	89.13	133.13
yrrK CDS	374	LAC_00400	121.8	77.8	48.01	40.69	58.85	101.98	65.26	103.69
hypothetical protein CDS	375	LAC_00401	188.96	205.38	98.34	119.07	94.04	148.36	101.72	187.41
Putative O-methyltransferase/MSMEI 4947 CDS	376	LAC_00402	10.81	21.56	9.21	22.34	0.66	0.76	1.57	3.94
ydcP 1 CDS	377	LAC_00403	10.71	22.08	15.05	21.14	0.92	1.74	4.48	6.96
ydcP 2 CDS	378	LAC_00404	20.22	49.24	32.34	46.63	2	3.57	8.21	13.05
udk CDS	379	LAC_00405	44.36	68.54	59.67	62.6	6.79	7.64	15.75	27.62
greA CDS	380	LAC_00406	89.77	110.33	82.44	108.15	14.21	18.98	36.61	66.63
kipI 1 CDS	381	LAC_00407	8.19	8.86	1.67	0.88	0.12	0.2	0	0.76
SAUSA300s292	382		24.52	21.24	4.22	3.42	0	0	0	1.47
kipA 1 CDS	383	LAC_00408	16.63	18.53	2.43	0.39	0.29	0.63	0.7	0.89
accB 1 CDS	384	LAC_00409	13.98	16.27	1.9	2.31	0.66	0.54	0.26	0.75
accC CDS	385	LAC_00410	9.55	12.02	1.41	1.05	0.5	0.64	0.35	0.58
hypothetical protein CDS	386	LAC_00411	11.81	15.31	2.56	1.72	0.62	0.84	0.47	0.59
mntH 1 CDS	387	LAC_00412	19.63	20.67	2.65	1.79	2.45	2.69	1.25	0.82
fic CDS	388	LAC_00413	6.04	1.61	1.58	1.28	0.97	1.28	1.45	3.48
entA 1 CDS	389	LAC_00414	0.31	0.46	0.28	0.52	0	0.39	0.47	0.89
hypothetical protein CDS	390	LAC_00415	2.59	2.99	0.79	0.96	3.45	2.16	2.19	18.65
mtnN CDS	391	LAC_00416	9.38	13.01	12.07	13.7	0.62	0.43	2.24	2.93
nagD CDS	392	LAC_00417	12.13	19.32	15.5	22.24	0.56	1.01	3.36	2.44
der 1 CDS	393	LAC_00418	16.78	24.76	20.21	24.46	1.27	1.28	4.52	5.79
aroE CDS	394	LAC_00419	14.96	22.29	18.3	16.24	0.89	0.9	5.13	9.01
yhbY CDS	395	LAC_00420	20.28	44.17	31.62	43.26	2.62	3.51	10.58	14.61
nadD CDS	396	LAC_00421	24.18	44.8	31.07	43.03	4.16	3.59	8.41	16.49
rny 2 CDS	397	LAC_00422	30.33	45.23	33.84	40.15	7.31	10.15	11.74	27.93
rsfS CDS	398	LAC_00423	32.9	52.76	33.1	44.54	16.51	20.9	26.92	41.73
tylM1 CDS	399	LAC_00424	27.34	43.33	25.97	32.22	8.74	11	16.76	40.97
comEA CDS	400	LAC_00425	5.44	6.21	3.63	3.73	0.87	0.43	1.66	2.97
tadA 1 CDS	401	LAC_00426	27.41	17.61	15.48	12.32	7.45	6.98	16.03	27.07
comEC CDS	402	LAC_00427	1.76	1.18	0.51	0.38	0.37	0.69	0.62	1.63
hypothetical protein CDS	403	LAC_00428	4.82	6.56	2.19	3.73	0.74	1.05	1.94	3.84
rpsT CDS	404	LAC_00429	115.85	375.13	166.87	266.25	17.82	28.97	32.41	64.39
lepA CDS	405	LAC_00430	31.67	37.16	26.1	33.65	4.97	7.31	10.06	17.36
hemN 2 CDS	406	LAC_00431	3.12	7.22	3.05	5.27	0.99	1.18	1.02	3.14
hrcA CDS	407	LAC_00432	124.72	110.33	75.33	84	72.42	127.94	238.34	740.83
grpE CDS	408	LAC_00433	172.75	144.61	106.83	110.12	100.59	146.23	301.34	859.36
dnaK CDS	409	LAC_00434	135.08	133.62	118.53	109.53	89.38	123.43	240.9	709.13
dnaJ CDS	410	LAC_00435	21.08	25.99	26.7	22.94	4.57	9.86	22.17	62.63
prmA CDS	411	LAC_00436	27.29	41.87	32.93	33.52	8.84	13.37	27.55	98.44
rsmE CDS	412	LAC_00437	13.87	9.42	8.17	7.15	1.69	2.78	4.4	14.34
mtaB CDS	413	LAC_00438	34.73	39.37	28.83	32.71	3.18	4.41	7.38	19.61
rpsU CDS	414	LAC_00439	464.98	671.51	279.89	254.43	149.81	219.41	142.46	517.16
hypothetical protein CDS	415	LAC_00440	175.85	134.09	133.67	107.42	204.49	195.9	356.66	465.64
serS 1 CDS	416	LAC_00441	165.76	138.98	134.83	125.39	208.84	191.82	325.26	460.28
hypothetical protein CDS	417	LAC_00442	250.26	135.9	142.97	115.39	308.87	267.77	408.16	668.39
PhoH-like protein CDS	418	LAC_00443	18.26	9.67	7.62	8.35	7.73	8.78	14.55	13.16
ybeY CDS	419	LAC_00444	32.6	23.28	15.55	18.16	10.41	13.31	26.31	45.55
dgkA CDS	420	LAC_00445	30.38	14.7	15.35	13.54	11.79	17.49	34.66	47.84
cdd CDS	421	LAC_00446	30.96	25.76	20.74	21.63	13.39	15.26	31.42	51.26
era CDS	422	LAC_00447	27.48	24.02	16.88	18.96	11.53	14.11	28.41	55.08
recO CDS	423	LAC_00448	10.45	10.19	8.52	11.03	4.48	6.45	11.73	25.47
glyQS CDS	424	LAC_00449	122.88	79.67	88.4	66.29	40.41	42.58	66.51	64.8
SAUSA300s043	425		43.93	21.24	24.64	11.1	15.05	17.93	17.91	22.09
ccpN CDS	426	LAC_00450	20.7	12.49	10.6	10.81	18.43	22.62	31.79	40.93
yqfL CDS	427	LAC_00451	27.97	19.78	17.77	16.08	23.43	31.32	35.49	53.08
dnaG CDS	428	LAC_00452	22.39	39.52	18.81	25.34	5.69	9.35	12.79	19.83
sigA CDS	429	LAC_00453	53.83	77.59	49.68	54.46	16.45	24.18	29.94	34.37
trmK CDS	430	LAC_00454	15.29	15.9	11.68	13.11	2.31	2.44	4.45	6.27
GTP cyclohydrolase 1 type 2 CDS	431	LAC_00455	12.69	19.48	11.18	12.02	2.69	2.65	4.25	7.62
cshB CDS	432	LAC_00456	25.07	37.06	22.96	29.58	1.29	2.6	2.68	5.9
nfo CDS	433	LAC_00457	16.25	23.29	16.21	21.56	1.71	1.86	2.72	4.52
znuC 1 CDS	434	LAC_00458	4.89	12.32	5.31	9.74	0.54	1.11	1.05	4.98
znuB CDS	435	LAC_00459	4.54	9.64	4.6	9.96	0.53	1.23	2.03	4.36
zur CDS	436	LAC_00460	8.31	9.12	5.34	12	1.13	2.13	0.86	6.81
sodA CDS	437	LAC_00461	269.94	151.41	148.19	166.77	255	401.74	527.89	832.38
pbpH CDS	438	LAC_00462	27.25	31.26	24.51	26.79	11.45	14.91	30.62	45.04
rpmG2 1 CDS	439	LAC_00463	107.92	347.39	148.01	267.78	13.27	20.44	39.86	82.44
5-formyltetrahydrofolate cyclo-ligase CDS	440	LAC_00464	10.39	8.83	8.29	5.9	7.42	14.17	12.26	17.61
gluP CDS	441	LAC_00465	15.3	10.75	10.82	10.11	7.75	14.33	15.81	25.49
glcK CDS	442	LAC_00466	16.24	19.97	12.09	16.11	8.2	12.03	15.53	27.78
hypothetical protein CDS	443	LAC_00467	37.17	47.69	29.34	35.2	11.42	24.63	35.52	59
putative metallo-hydrolase CDS	444	LAC_00468	53.69	47.39	39.44	37.02	20.91	40.48	48.09	92.72
comGA CDS	445	LAC_00469	1.87	2.25	0.99	0.33	0.17	0.6	0.85	1.26
epsF CDS	446	LAC_00470	0.54	0.11	0.2	0.06	0	0.09	0.33	0.42
comGC CDS	447	LAC_00471	0.25	1.11	0	0.21	0	0	0.38	0.72
hypothetical protein CDS	448	LAC_00472	0.18	0.53	0	0.15	0	0	0.41	0.26
hypothetical protein CDS	449	LAC_00473	0.52	0	0.71	0	0.14	0	0.59	1.12
hypothetical protein CDS	450	LAC_00474	0.62	0.31	0	0.35	0.56	0	0.63	0.6
aroK CDS	451	LAC_00475	21.89	10.32	18.14	10.63	4.68	5.19	15.78	35.81
SAUSA300s119	452		35.32	14.84	63.37	35.65	15.63	7.94	63.51	113.35
gcvT CDS	453	LAC_00477	32.21	15.57	68.54	50.45	4.69	6.86	44.66	109.14
gcvPA CDS	454	LAC_00478	58.77	41.64	152.51	116.15	10.25	11.92	99.14	217.58
gcvPB CDS	455	LAC_00479	64.86	42.03	139.94	110.13	15.61	14.93	100.62	182.56
moeZ 2 CDS	456	LAC_00480	86.27	53.62	45.9	48.96	16.42	13.83	21.41	93.4
lipM CDS	457	LAC_00481	38.59	16.51	16.35	13.59	15.8	17.33	29.49	39.19
hypothetical protein CDS	458	LAC_00482	22.16	9.48	4.4	6.52	10.25	9.33	4.59	33.98
hypothetical protein CDS	459	LAC_00483	45.69	21	18.2	18.29	15.79	20.07	27.56	67.2
ypdF CDS	460	LAC_00484	40.1	21.01	17.68	16.25	10.89	18.06	29.76	80.03
efp CDS	461	LAC_00485	244.41	186.25	123.39	134.43	90.71	85.82	115.84	325.19
accB 2 CDS	462	LAC_00486	58.77	77.72	41.88	61.54	3.37	3.87	11.33	17.33
cfiB 1 CDS	463	LAC_00487	35.64	51.05	30.5	35.89	4.56	6.21	8.77	13.53
hypothetical protein CDS	464	LAC_00488	69.41	47	35.37	28.78	26.72	36.73	34.73	63.04
nusB CDS	465	LAC_00489	85.51	69.91	46.23	40.76	27.48	31.82	42.95	76.76
xseA CDS	466	LAC_00490	60.03	79.7	47.7	63.82	12.5	21.13	28.53	55.33
xseB CDS	467	LAC_00491	55.8	79.1	43.31	66.01	11.55	19.38	23.83	50.38
Farnesyl diphosphate synthase CDS	468	LAC_00492	28.43	49.41	28.63	42.67	3.79	8.17	11.41	24.55
argR 1 CDS	469	LAC_00493	31.71	32.83	24.45	22.2	32.26	42.11	58.28	92.39
recN CDS	470	LAC_00494	29.67	30.47	24.81	22.44	23.98	32.73	45.66	69.67
Dihydrolipoyl dehydrogenase CDS	471	LAC_00495	32.02	49.21	38.79	39.34	19.45	22.83	47.45	63.66
bfmBAA CDS	472	LAC_00496	28.77	34.25	28.99	29.54	15.83	20.19	41.37	48.35
bfmBAB CDS	473	LAC_00497	26.51	44.34	32.78	30.53	22.51	25.08	45.72	54.36
pdhC 1 CDS	474	LAC_00498	39.73	65.15	36.25	38.93	29.34	37.56	54.22	90.58
hypothetical protein CDS	475	LAC_00499	21.98	23.69	14.54	19.7	15.57	18.33	43.11	85.84
hypothetical protein CDS	476	LAC_00500	31.18	18.1	14.89	15.02	18.18	23.96	60.76	116.7
SAUSA300s106	477		50.24	24.58	13.37	19.09	17.44	26.48	51.36	101.21
hypothetical protein CDS	478	LAC_00501	65.95	27.27	21.86	20.93	11.84	26.16	47.1	74.6
pepT 1 CDS	479	LAC_00502	14.99	11.39	6.6	9.38	22.97	35.49	32.94	50.77
gnd CDS	480	LAC_00503	111.91	112.58	61.07	75.08	90.89	140.47	154.61	317.3
hypothetical protein CDS	481	LAC_00504	86.41	24.48	29.05	25.47	40.54	31.66	23.87	52.34
malR CDS	482	LAC_00505	1.22	0.11	4.67	4.39	0.25	0.38	4.12	9.11
malL CDS	483	LAC_00506	1.32	2.31	7.68	9.56	0.41	0.59	6.56	10.99
marA CDS	484	LAC_00507	61.43	50.26	45.05	37.42	11.82	23.69	41.78	57.82
SAUSA300s095	485		347.65	208.2	229.97	197.58	140.35	296.36	369.29	527.79
zwf CDS	486	LAC_00508	157.64	95.49	98.64	79.79	69.26	122.31	173.55	228.33
rnz CDS	487	LAC_00509	24.79	20.78	12.78	13.95	2.02	3.8	4.88	9.23
proC CDS	488	LAC_00510	47.77	19.21	19.01	17.02	6.64	7.87	13.06	18.1
SAUSA300s187	489		5.22	3.44	2.55	2.43	0.87	0.99	1.92	4
putative oxidoreductase CDS	490	LAC_00511	6.21	4.5	2.62	2.92	1.18	1.09	2.51	5.03
hypothetical protein CDS	491	LAC_00512	5.15	2.08	3.65	1.56	0.51	0.98	0.48	3.15
yhdN 1 CDS	492	LAC_00513	38.18	20.55	22.48	23.84	12.67	15.74	42.59	69.43
nudF CDS	493	LAC_00514	9.01	5.73	6.9	4.3	1.48	2.78	3.71	5.67
fur CDS	494	LAC_00515	26.57	30.87	17.95	21.49	5.08	8.44	13.29	32.83
xerD 1 CDS	495	LAC_00516	16.92	13.96	14.64	12.86	4.63	4.22	10.13	12.66
hypothetical protein CDS	496	LAC_00517	5.21	3.3	1.69	3.71	1	1.34	1.75	6.18
scpA CDS	497	LAC_00518	23.57	20.13	12.88	17.17	5.66	5.02	12.21	21.46
scpB CDS	498	LAC_00519	21.02	25.26	16.45	19.36	4.13	4.12	12.86	15.87
rluB CDS	499	LAC_00520	14.26	20.7	13.7	18.46	2.98	4.22	7.22	12.43
srrA CDS	500	LAC_00521	20.8	27.63	53.57	44.87	26.96	41.16	55.52	104.74
srrB CDS	501	LAC_00522	20.03	16.78	25.92	22.59	9.91	11.83	19.97	28.39
hypothetical protein CDS	502	LAC_00523	0.63	0.87	0.86	0.56	0.09	0.16	0.38	0.72
frc CDS	503	LAC_00524	1.01	1.23	0.06	0.38	0.45	0.4	0.98	1.32
hypothetical protein CDS	504	LAC_00525	2.08	1.7	0.74	1.07	0.92	0.8	1.38	1.16
Int-Tn 1 CDS	505	LAC_00526	3.28	1.63	1.24	0.65	0.63	1.01	1.18	2.64
hypothetical protein CDS	506	LAC_00527	38.82	18	13.74	8.76	14.33	17.88	23.29	43.49
hypothetical protein CDS	507	LAC_00528	55.15	28.82	17.83	8.24	9.08	7.72	25.37	52.4
hypothetical protein CDS	508	LAC_00529	50.59	21.25	26.48	12.45	3.74	5.04	19.58	45.36
hypothetical protein CDS	509	LAC_00530	48.01	12.72	16.73	8.8	2.73	4.81	11.16	34.6
hypothetical protein CDS	510	LAC_00531	20.52	10.16	9.65	5.65	0.72	0.72	6.03	13.66
putative HTH-type transcriptional regulator CDS	511	LAC_00532	27.76	11.53	12.48	7.67	1.8	2.21	11.12	20.01
hypothetical protein CDS	512	LAC_00533	1.62	0.6	0	0	0	0	0	0
hypothetical protein CDS	513	LAC_00534	28.29	18.24	9.67	8.43	13.88	12.1	9.03	13.59
hypothetical protein CDS	514	LAC_00535	69.72	52.36	28.53	31.09	22.24	17.84	23.92	38
hypothetical protein CDS	515	LAC_00536	1.26	0	0	0	0	0	0	0
hypothetical protein CDS	516	LAC_00537	0.44	0.44	0.81	0.49	0	0	0	0
hypothetical protein CDS	517	LAC_00538	0	0	0	0	0	0	0	0
hypothetical protein CDS	518	LAC_00539	0	0	0	0	0	0	0	0
hypothetical protein CDS	519	LAC_00540	0	0	0	0	0	0	0	0
hypothetical protein CDS	520	LAC_00541	0.11	0	0	0	0	0.54	0	0
hypothetical protein CDS	521	LAC_00542	0.17	0	0	0.06	0	0	0	0
hypothetical protein CDS	522	LAC_00543	0	0	0.29	0.35	0	0.17	0.21	0
polA 2 CDS	523	LAC_00544	0.16	0.12	0.08	0.07	0	0	0.06	0.06
hypothetical protein CDS	524	LAC_00545	0	0	0	0	0	0	0	0
hypothetical protein CDS	525	LAC_00546	0.19	0	0	0	0	0	0	0.42
hypothetical protein CDS	526	LAC_00547	0	0	0	0.5	0	0.19	0.23	0.22
hypothetical protein CDS	527	LAC_00548	0	0	0	0	0	0.24	0.29	0
hypothetical protein CDS	528	LAC_00549	0	0	0.44	0	0	0	0	0.46
hypothetical protein CDS	529	LAC_00550	0	0	0	0	0	0	0	0
hypothetical protein CDS	530	LAC_00551	0	0	0.2	0.24	0	0.36	0	0.21
hypothetical protein CDS	531	LAC_00552	0.19	0.84	0	0.63	0	0	0	0
hypothetical protein CDS	532	LAC_00553	0.19	0.57	0	0.64	0	0	0.29	0
hypothetical protein CDS	533	LAC_00554	0.16	0.49	0.45	0	0.18	0	1	0.47
hypothetical protein CDS	534	LAC_00555	1.19	0.44	0.55	0.17	0.76	0.25	0.15	1.43
hypothetical protein CDS	535	LAC_00556	0.76	0	0	0.42	0.55	0	2.32	0
hypothetical protein CDS	536	LAC_00557	2.12	0	0.53	0.65	1.05	0	1.77	0.28
hypothetical protein CDS	537	LAC_00558	8.44	5.57	2.07	1.25	1.64	4.23	7.72	13.79
hypothetical protein CDS	538	LAC_00559	0.89	0.66	0.22	0.27	0.29	0.12	0.7	0.73
hypothetical protein CDS	539	LAC_00560	1.6	0.79	0.74	0.89	0.29	1.67	1.22	2.12
hypothetical protein CDS	540	LAC_00561	0.71	0.81	0.83	0.53	0.59	0.43	0.61	0.62
hypothetical protein CDS	541	LAC_00562	0.62	0.66	0.12	1.04	0.29	0.89	1.35	1.28
hypothetical protein CDS	542	LAC_00563	0	0.37	0	0	0	0	0	0
hypothetical protein CDS	543	LAC_00564	0.13	0	0	0.21	0	0	0	0
hypothetical protein CDS	544	LAC_00565	0.21	0.14	0.13	0.27	0	0	0.21	0.13
hypothetical protein CDS	545	LAC_00566	0.63	0.47	0.6	0.73	0.07	0	0.48	0.54
clpP1 CDS	546	LAC_00567	0.3	0.22	0	0.34	0	0.19	0.31	0.07
hypothetical protein CDS	547	LAC_00568	0.6	0.25	0.55	0.22	0.15	0.13	0.1	0.24
hypothetical protein CDS	548	LAC_00569	0.42	0	0	0	0.3	0.35	0.85	0.4
hypothetical protein CDS	549	LAC_00570	0.82	0	0	0.39	0.38	0	0.53	0.67
hypothetical protein CDS	550	LAC_00571	0.39	0.29	0	0	0.11	0	0.15	0.84
hypothetical protein CDS	551	LAC_00572	0	0	0	0.33	0	0.25	0.6	0.85
hypothetical protein CDS	552	LAC_00573	0.24	0.36	0	0.2	0	0.76	0.37	1.66
hypothetical protein CDS	553	LAC_00574	0.85	1.26	0.94	1.14	1.49	1.49	3.37	4.79
hypothetical protein CDS	554	LAC_00575	0.11	0	0	0	0	0	0	0
hypothetical protein CDS	555	LAC_00576	0.24	0	0	0	0	0	0	0
Glycyl-glycine endopeptidase ALE-1 CDS	556	LAC_00577	0.32	0.2	0.11	0.1	0.22	0.24	0.3	0.32
hypothetical protein CDS	557	LAC_00578	0.09	0.28	0.13	0	0.1	0.12	0.5	0.41
hypothetical protein CDS	558	LAC_00579	0.61	0.33	0.1	0	0.05	0.18	0.11	0.35
hypothetical protein CDS	559	LAC_00580	1.47	0.59	0.37	0	0	0	0.2	0.19
hypothetical protein CDS	560	LAC_00581	0.22	0.42	0.28	0.27	0.04	0.08	0.28	0.44
hypothetical protein CDS	561	LAC_00582	0.16	0	0.07	0	0	0.03	0.12	0.08
hypothetical protein CDS	562	LAC_00583	0.2	0	0	0.33	0	0	0	0
hypothetical protein CDS	563	LAC_00584	0	0	0	0.79	0	0	0	0.68
hypothetical protein CDS	564	LAC_00585	0	0	0.36	0	0	0	0	0
hypothetical protein CDS	565	LAC_00586	0	0	0	0.43	0	0	0	0
lytN 2 CDS	566	LAC_00587	0.11	0.08	0.15	0.18	0	0.07	0	0
hlgC 1 CDS	567	LAC_00588	1.94	2.03	1.31	1.66	1.49	1.3	2.08	2.38
lukDv 2 CDS	568	LAC_00589	1.79	1.94	1.04	0.93	1.6	0.85	1.76	2.06
hypothetical protein CDS	569	LAC_00590	0.83	1.24	0.58	0.7	0	0	0	0
hypothetical protein CDS	570	LAC_00591	0.25	0	0.12	0.14	0	0	0.13	0
hypothetical protein CDS	571	LAC_00592	0.66	0.26	0.12	0.15	0.34	0.06	0	0.13
hypothetical protein CDS	572	LAC_00593	0.56	0.28	0.52	0	0.2	2.12	1.14	1.08
hypothetical protein CDS	573	LAC_00594	1.7	1.32	1.52	0.85	0.65	0.53	1.04	2.81
SAUSA300s015	574		62.69	83.69	52.31	71.14	85.34	109.59	163.11	347.32
ribU CDS	575	LAC_00596	30.43	44.76	25.08	42.78	27.77	25.49	51.39	118.87
Ferredoxin CDS	576	LAC_00597	15.75	53.94	19.34	34.92	5.95	8.8	5.71	24.27
hypothetical protein CDS	577	LAC_00598	10.62	9.55	5.94	7.07	4.75	6.89	9.43	23.58
SAUSA300s236	578		18.99	25.69	13.96	16.22	12.89	13.75	18.01	47.44
recQ 1 CDS	579	LAC_00599	11.48	6.64	5.74	4.04	3.93	6.35	11.07	14.68
ebpS CDS	580	LAC_00600	127.44	73.15	52.22	45.84	166.3	231.57	232.72	234.53
Glucosaminate ammonia-lyase CDS	581	LAC_00601	4.72	11.33	5.31	11.83	1.72	4.73	4.68	27.89
ansA CDS	582	LAC_00602	28.2	26.29	19.32	19.82	1.31	0.9	1.59	6.01
cmk CDS	583	LAC_00603	39.41	27.6	18.81	21.83	3.47	2.51	6.64	10.68
rpsA 1 CDS	584	LAC_00604	353.22	191.16	124.56	106.49	229.37	218.59	335.82	471.22
der 2 CDS	585	LAC_00605	46.31	56.63	36.77	49.2	6.95	7.5	12.87	34.83
gpsA CDS	586	LAC_00606	48.5	44.2	34.54	38.06	7.25	9.26	12.26	35.06
hup CDS	587	LAC_00607	2518.42	1435.77	1258.89	1107.17	1896.98	1903.17	2174.7	3362.06
SAUSA300s063	588		4425.12	2489.51	2195.62	1934.42	3398.41	3393.51	3901.86	6027.73
hypothetical protein CDS	589	LAC_00609	16.67	14.28	10.27	12.91	4.36	8.07	12.5	31.83
menG CDS	590	LAC_00610	15.67	16.91	13.85	15.55	2.74	5.03	15.25	17.57
hepT CDS	591	LAC_00611	20.5	26.84	27.31	30.28	2.65	5.58	18.25	24.71
ndk CDS	592	LAC_00612	22.78	37.92	179.52	224.09	2.26	2.81	22.89	84.3
hypothetical protein CDS	593	LAC_00613	0.39	0	1.06	1.29	0.42	0	0	0.56
aroC CDS	594	LAC_00614	18.1	15.31	6.46	6.01	0.83	2.34	1.88	3.07
aroB CDS	595	LAC_00615	21.69	21.05	8.84	8.23	1.75	2.42	3.78	5.31
aroA CDS	596	LAC_00616	37.87	28.09	16.02	14.54	4.76	4.46	3.96	6.98
lapB CDS	597	LAC_00617	53.88	45	19.68	21.53	7.86	9.26	9.18	14.07
hypothetical protein CDS	598	LAC_00618	32.15	26.37	12.28	11.92	5.76	5.38	4.13	7.61
hypothetical protein CDS	599	LAC_00619	26.01	17.06	9.64	8.5	3.39	3.81	2.21	3.71
hypothetical protein CDS	600	LAC_00620	352.06	316.91	179.17	209.24	380.98	594.58	460.66	873.87
hypothetical protein CDS	601	LAC_00621	6.84	6.89	2.69	4.08	1.33	3.06	6.7	9.85
bshA CDS	602	LAC_00622	8.49	8.32	6.97	8	1.93	3.87	10.46	19.39
cca CDS	603	LAC_00623	8.49	11.4	9.65	10.36	2.01	3.92	7.09	18.88
birA 1 CDS	604	LAC_00624	14.02	13.76	12.77	9.08	7.41	10.46	15.22	36.21
dinG 1 CDS	605	LAC_00625	20.58	22.02	14.58	17.17	6.46	9.95	18.24	40.89
asnS CDS	606	LAC_00626	70.08	57.24	65.54	62.43	11.47	11.37	27.83	55.22
dnaD CDS	607	LAC_00627	8.76	11.66	7.94	7.75	3.21	6.3	15.25	37.38
nth 1 CDS	608	LAC_00628	12.06	14.76	9.08	11.6	4.36	9.22	20.63	44.08
hypothetical protein CDS	609	LAC_00629	16.35	21.91	15.33	15.94	8.42	16.51	27.87	78.04
ponA CDS	610	LAC_00630	90.28	172.58	120.72	183.14	19.41	22.17	33.5	51.52
recU CDS	611	LAC_00631	41.17	104.9	68.94	115.91	12.23	12.81	21.71	42.57
hypothetical protein CDS	612	LAC_00632	67.12	46.03	35.53	37.29	46.26	67.92	103.51	270.85
hypothetical protein CDS	613	LAC_00633	71.52	51.61	40.5	38.43	62.19	94.92	142.1	270.54
gpsB CDS	614	LAC_00634	91.15	62.99	53.65	48.34	70.47	108.05	136.57	292.74
SAUSA300s014	615		1633.55	2029.85	1279.03	1766.27	1450.17	2016.57	1905.9	3614.29
hypothetical protein CDS	616	LAC_00637	3438.85	4017.7	2641.11	3389.81	3022.66	4357.12	4338.21	7714.73
rlmL CDS	617	LAC_00638	3.93	15.09	5.98	12.63	0.48	1.78	2.32	7.08
hypothetical protein CDS	618	LAC_00639	2.33	10.73	8.35	12.28	0.38	2.63	3.02	14.28
hypothetical protein CDS	619	LAC_00640	1.62	3.35	1.28	2.71	0.19	0.36	0.18	0.58
Bacterial dynamin-like protein CDS	620	LAC_00641	34.27	21.24	18.78	18.67	4.94	9.45	15.19	16.76
ypcP CDS	621	LAC_00642	34.1	24.39	22.03	19.19	6.41	7.75	14.34	14.96
ald1 CDS	622	LAC_00643	0.62	0.52	1.34	0.46	11.62	45.58	50.52	65.55
tdcB CDS	623	LAC_00644	1.16	0.44	1.23	0.62	17.7	72.51	91.77	126.85
steT CDS	624	LAC_00645	0.85	0.7	0.57	0.1	8.96	42.34	51.32	69.4
norB 1 CDS	625	LAC_00646	1.51	1.16	0.92	0.47	2.5	9.58	18.37	23.39
ebh 2 CDS	626	LAC_00647	2.18	2.58	0.68	0.78	0.77	1.89	0.95	0.82
SAUSA300s174	627		2.18	2.58	0.68	0.78	0.77	1.89	0.95	0.82
rnhA CDS	628	LAC_00648	5.41	3.73	1.86	2.91	2.32	1.45	1.77	10.3
hypothetical protein CDS	629	LAC_00649	3.53	11.35	7.7	7.87	0.64	1.47	0	1.7
yhhQ CDS	630	LAC_00650	4.85	14.23	4.63	11.41	0.36	1.52	0.17	0.79
hypothetical protein CDS	631	LAC_00651	28.35	23.1	16.77	22.4	1.34	2.9	10.57	13.77
hypothetical protein CDS	632	LAC_00652	31.4	26.95	26.15	27.34	2.11	4.46	10.63	18.75
hypothetical protein CDS	633	LAC_00653	40.42	32.24	28.7	28	4.06	4.89	14.19	27.21
thyA CDS	634	LAC_00654	31.32	28.19	25.6	21.83	3.54	5.29	14.97	17.42
folA CDS	635	LAC_00655	61.87	39.39	61.19	60.7	14.21	30.52	103.83	133.35
DegV domain-containing protein CDS	636	LAC_00656	40.95	24.29	35.16	31.9	8.42	21.2	63.21	101.18
msrA2 CDS	637	LAC_00657	130.35	78.58	101.89	71.57	67.35	168.88	223.24	515.94
msrB CDS	638	LAC_00658	93.75	50.92	55.99	44.47	58.16	140.33	163.5	383.32
crr CDS	639	LAC_00659	110.96	62.24	77.95	61	77.19	168.73	186.91	478
hypothetical protein CDS	640	LAC_00660	110.17	108.01	86.51	102.3	74.99	174.94	202.11	547.93
putative CtpA-like serine protease CDS	641	LAC_00661	51.61	19.64	16.43	13.23	6.99	8.94	11.2	24.02
hypothetical protein CDS	642	LAC_00662	18.19	12.43	5.04	7.25	1.58	4.29	4.76	7.68
murG CDS	643	LAC_00663	22.55	16.58	12.19	11.39	4.07	8.45	10.67	21.52
ybjG CDS	644	LAC_00664	14.83	11.62	10.79	10.02	4.96	7.68	8.47	22.56
hypothetical protein CDS	645	LAC_00665	6.39	10.91	4.62	7.48	5.23	8.01	7.31	14.74
SAUSA300s289	646		33.03	41.4	24.83	13.62	70.68	75.82	139.31	583.64
hypothetical protein CDS	647	LAC_00668	28.97	34.41	21.83	11.62	62.8	66.83	125.45	517.21
arlR CDS	648	LAC_00669	21.65	9.61	7.46	7.28	5.58	9.44	16.23	14.58
arlS CDS	649	LAC_00670	21.93	8.93	7.65	6.13	4.78	5.67	13.49	14.52
odhA CDS	650	LAC_00671	23.07	15.61	122.58	102.21	7.05	8.75	141.92	174.67
odhB CDS	651	LAC_00672	26.16	16.44	128.62	115.31	7.14	10.09	123.56	180.07
mhqA 1 CDS	652	LAC_00673	28.71	21.63	27.08	25.32	28.19	36.53	43.85	87.52
hypothetical protein CDS	653	LAC_00674	68.7	39.56	34.62	31.17	63.75	96.38	107.36	212.56
nirQ CDS	654	LAC_00675	28.23	12.95	12.02	8.19	1.66	2.4	3.51	4.66
cobT CDS	655	LAC_00676	18.15	13.87	12.93	8.67	1.5	2.24	2.92	4.33
brnQ 1 CDS	656	LAC_00677	19.82	19.99	10.35	10.91	0.5	1.3	0.53	1.42
SAUSA300s288	657		12.07	3.39	1.35	2.18	13.88	13.09	1.99	21.16
hypothetical protein CDS	658	LAC_00679	1.19	0.59	0.27	0.33	0	0	0	0.28
TelA-like protein CDS	659	LAC_00680	47.29	36.35	33.13	27.96	38.04	50.94	86.94	188.87
hypothetical protein CDS	660	LAC_00681	32.48	21.89	22.63	18.72	23.56	34.08	67.73	165.79
yccX CDS	661	LAC_00682	11.65	8.54	9.51	8.17	7.22	13.52	17.1	34.19
hypothetical protein CDS	662	LAC_00683	4.77	3.73	0.69	1.26	4.11	4.41	4.98	18.11
cspA 1 CDS	663	LAC_00685	1516.55	1245.76	1068.38	1049.86	824.83	1082.77	1468.9	2435.18
hypothetical protein CDS	664	LAC_00686	1.74	1.43	0.8	0.65	0.42	0.48	0.59	1.67
lysA CDS	665	LAC_00687	80.53	39.52	11.87	8.66	9.6	10.49	8.74	19.23
alr1 1 CDS	666	LAC_00688	59.38	24.79	3.2	2.45	4.45	5.38	1.53	2.78
yxeP 1 CDS	667	LAC_00689	53.45	20.06	3.34	1.46	2.76	6.46	1.28	1.21
dapH CDS	668	LAC_00690	57.75	18.33	2.01	0.36	23.12	18.79	2.63	2.41
dapB CDS	669	LAC_00691	89.89	31.65	2.44	1.17	26.13	25.85	2.7	3.1
dapA CDS	670	LAC_00692	108.94	39.34	2.59	0.95	28.43	28.17	3.33	1.76
asd CDS	671	LAC_00693	85.92	25.39	1.78	0.13	18.4	18.29	1.97	1.75
lysC CDS	672	LAC_00694	55.01	17.4	0.98	0.22	13.59	14.29	1.18	0.74
SAUSA300s013	673		152.2	41.27	4.86	2.21	61.13	66.92	12.78	32.43
ybiT CDS	674	LAC_00696	23.85	43.54	23.44	37.27	1.53	2	2.44	3.07
cvfB CDS	675	LAC_00697	49.96	44.56	33.18	29.89	17.45	21.45	29.1	47.34
SAUSA300s143	676		1.7	0	0.23	0	1.29	0	0	0.49
pstS CDS	677	LAC_00699	0.08	1.17	0.11	0.26	6.37	37.39	0	0
pstC1 CDS	678	LAC_00700	0.25	1.12	0	0.14	2.1	13.86	0.13	0.12
pstA CDS	679	LAC_00701	0.42	1.95	0	0.14	2.49	21.74	0.26	0.49
pstB3 CDS	680	LAC_00702	1.09	0.81	0.31	0.3	4.52	29.99	0.69	0.13
phoU CDS	681	LAC_00703	2.3	3.32	0.42	0.4	5.08	38.89	0.37	0.7
pepF1 1 CDS	682	LAC_00704	83.55	35.95	34.84	26.17	8.31	12.33	16.18	27.87
hypothetical protein CDS	683	LAC_00705	19.35	3.01	2.79	1.5	6.14	6.49	6.52	28.87
nikB 1 CDS	684	LAC_00706	1.77	1.81	1.25	0.79	0.51	0.1	0.42	1.3
gsiD 1 CDS	685	LAC_00707	1.21	2.01	1.09	0.31	0.36	0.35	0.57	0.67
oppD 1 CDS	686	LAC_00708	1.1	1.93	0.9	0.84	0.55	0.25	0.69	1.44
nikE 1 CDS	687	LAC_00709	2.49	2.63	2.36	2.59	1.27	1.25	2.19	2.79
mqo CDS	688	LAC_00710	11.88	10.22	7	4.11	10.37	10.47	12.99	35.41
yitU 1 CDS	689	LAC_00711	14.2	15.01	6.41	9.97	0.99	1.52	2.47	6.12
femB CDS	690	LAC_00712	61.41	65.79	47.77	53.04	18.02	22.09	82.3	149.52
femA 1 CDS	691	LAC_00713	47.06	33.77	24.86	30.62	15.56	19.96	57.65	103.8
trpA CDS	692	LAC_00714	5.43	3.48	1.03	2.05	0.93	1.34	0.41	1.07
trpB CDS	693	LAC_00715	1.85	0.81	0.09	0.69	0.31	0.16	0.15	0
trpF CDS	694	LAC_00716	2.62	1.27	0.34	0	0.07	0.15	0.19	0.09
trpC CDS	695	LAC_00717	3.87	1.62	0.34	0	0.27	0.31	0.08	0.43
SAUSA300s181	696		3.17	1.73	0.42	0.17	0.25	0.29	0.27	0.4
trpD2 CDS	697	LAC_00718	3.89	2.25	0.37	0.19	0.25	0.15	0.41	0.17
trpG 1 CDS	698	LAC_00719	1.78	1.32	0	0.11	0.07	0	0.21	0.2
trpE CDS	699	LAC_00720	3.12	1.6	0.61	0.18	0.3	0.48	0.17	0.64
SAUSA300s012	700		5.49	0.56	0.52	0.63	1.03	0	0	0.55
SAUSA300s011	701		32.85	27.79	6.58	5.32	12.38	17.97	10.93	29.27
ysdC 1 CDS	702	LAC_00723	15.42	11.51	12.13	8.8	9.19	10.94	14.8	23.86
tyrA CDS	703	LAC_00724	18.91	8.87	6.66	5.59	4.65	6.6	11.6	20.19
dinB1 CDS	704	LAC_00725	1.72	0.91	1.02	0.72	0.67	0.85	0.56	0.89
putative tautomerase.1 CDS	705	LAC_00726	55.05	25.62	32.84	35.02	34.07	45.32	57	106.58
msrR CDS	706	LAC_00727	15.78	29.88	12.72	23.34	1.29	1.19	1.56	6.48
msrA1 CDS	707	LAC_00728	33.65	10.17	9.44	9.92	11.63	14.31	16.95	26.11
mprF CDS	708	LAC_00729	33.57	24.49	20.02	22.17	5.98	9.68	11.45	14.46
tqsA CDS	709	LAC_00730	77.24	37.22	40.32	30.5	25.36	32.87	68.1	94.57
glcT CDS	710	LAC_00731	21.05	11.77	7.16	5.94	14.22	22.62	23.76	54.77
alsT CDS	711	LAC_00732	38.26	39.69	33.32	38.64	2.44	3.66	4.54	3.75
parC CDS	712	LAC_00733	27.64	41.62	31.28	45.69	2.61	3.54	6.6	7.92
parE CDS	713	LAC_00734	12.49	21.91	13.72	23.78	0.72	1.54	2.26	3.93
plsY CDS	714	LAC_00735	52.91	30.48	21.43	18.54	15.16	13.74	17.5	28.3
SAUSA300s118	715		12.27	7.63	5.11	2.86	2.49	2.86	8.27	18.93
hypothetical protein CDS	716	LAC_00736	13.33	13.2	10.45	5.24	3.42	5.57	8.77	17.33
Putative esterase CDS	717	LAC_00737	45.29	27.84	15.78	11.37	7.96	13.1	8.6	26.3
acnA CDS	718	LAC_00738	168.54	118.18	75.33	45.51	30.59	32.84	52.76	67.95
opuD 1 CDS	719	LAC_00739	31.26	100.65	71.85	87.07	1.95	4.61	6.11	10.74
mscL CDS	720	LAC_00740	89.73	47.32	26.82	27.53	32.91	14.48	16.96	13.87
sbcC CDS	721	LAC_00741	4.39	4.51	3.57	3.28	0.69	0.93	1.31	3.58
sbcD CDS	722	LAC_00742	1.8	2.62	2.29	1.79	0.34	0.61	0.47	1.5
hypothetical protein CDS	723	LAC_00743	8.96	11.82	7.77	14.7	1.27	2.5	3.54	22.48
hypothetical protein CDS	724	LAC_00744	49.07	84.06	43.1	85.17	8.24	12.17	10.69	42.74
tkt CDS	725	LAC_00745	168.23	108.68	65.36	51.16	90.21	110.35	177.55	231.1
hypothetical protein CDS	726	LAC_00746	79.1	20.17	14.71	13.52	5.65	12.17	20.72	29.14
hypothetical protein CDS	727	LAC_00747	3.6	5.35	4.97	2.19	1.43	2.87	2.5	8.5
lexA 1 CDS	728	LAC_00748	34.47	22.17	22.63	18.3	12.35	21.53	35.67	58.46
SAUSA300s112	729		28.23	38.78	25.29	37.75	3.08	5.31	10.76	42.73
hypothetical protein CDS	730	LAC_00749	24.35	37.63	27.74	32.44	5.29	6.98	11.51	39.11
guaC CDS	731	LAC_00750	2.7	9.78	5.14	11.81	0.26	1.09	0.24	1.37
rpsN2 CDS	732	LAC_00751	6.9	13.24	4.76	3.36	5.02	10.81	17.54	38.96
rpmG2 2 CDS	733	LAC_00752	423.67	469.59	160.85	203.75	366.26	591.79	443.15	386.44
katA CDS	734	LAC_00753	177.92	67.59	32.18	23.38	207.36	267.51	208.26	92.89
lysP 2 CDS	735	LAC_00754	141.25	52.14	25.81	19.18	6.99	6.76	5.21	5.23
hypothetical protein CDS	736	LAC_00755	66.8	40.62	34.65	30.49	42.49	84.36	53.37	130.02
Putative phosphatase CDS	737	LAC_00756	175.76	82.09	27.48	26.8	40.46	39.83	41.67	87.2
thrB 1 CDS	738	LAC_00757	162.29	52.41	6.02	4.4	22.22	15.05	4.59	4.89
thrC CDS	739	LAC_00758	137.3	37.18	6.15	2.14	23.45	15.03	2.51	6.53
hom CDS	740	LAC_00759	69.73	17.64	2	0.86	8.47	6.12	1.85	1.79
yclM CDS	741	LAC_00760	30.04	5.08	1.62	0.99	0.98	1.76	0.86	0.69
hypothetical protein CDS	742	LAC_00761	5.71	6.31	22.13	30.73	1.88	1.83	20.64	86.56
hypothetical protein CDS	743	LAC_00762	35.05	15.51	20.65	15.33	34.68	45.31	81	183.24
nucH CDS	744	LAC_00763	0.58	6.26	0.8	5.35	0.16	0.36	0	0.63
hypothetical protein CDS	745	LAC_00764	11.91	10.37	4.53	4.12	14.34	11.84	5.64	34.93
desR CDS	746	LAC_00765	4.96	3.54	2.13	1.72	1.62	1.94	1.67	4.45
desK CDS	747	LAC_00766	3.66	2.59	2.3	1.72	0.97	2.32	1.68	3.02
SAUSA300s202	748		1.69	0.48	0.67	0.34	0.61	0.61	0.74	1.57
hypothetical protein CDS	749	LAC_00767	1.54	0.55	0.37	0.27	0.17	0.66	0.81	0.99
ssuB CDS	750	LAC_00768	1.16	0.19	0.83	0.29	0.8	0.22	0.13	0.62
cls 1 CDS	751	LAC_00769	25.28	6.42	7.76	6.13	8.03	5.71	8.19	16.54
hypothetical protein CDS	752	LAC_00770	22.16	1.46	1.89	0	10.48	4.92	2.09	15.82
ltaE CDS	753	LAC_00771	1.14	0.45	0.73	0.38	0.5	0.19	0.23	0
SAUSA300s169	754		0.49	0.73	0.68	0	0	0	0	0
hypothetical protein CDS	755	LAC_00772	5.05	2.7	1.11	0	0	0.25	0.92	1.17
hypothetical protein CDS	756	LAC_00773	16.81	6.08	2.44	5.55	3.38	7.9	5.9	21.36
hypothetical protein CDS	757	LAC_00774	20.11	10.35	8.78	5.32	7.82	9.23	11.84	22.95
hypothetical protein CDS	758	LAC_00775	17.34	4.95	2.57	3.12	6.11	6.86	4.27	10
hypothetical protein CDS	759	LAC_00776	14.79	4.57	1.7	6.69	1.34	0.39	0.47	9.77
hypothetical protein CDS	760	LAC_00777	1.74	0	0	0.73	0	0.18	0.22	0.42
hypothetical protein CDS	761	LAC_00778	0.76	0	0	0	0	0	0	0
hypothetical protein CDS	762	LAC_00779	1.25	0.93	0	0.52	0.34	0	0	1.35
hypothetical protein CDS	763	LAC_00780	1.33	1.28	0.18	0.44	0.14	0.33	0	0.19
hypothetical protein CDS	764	LAC_00781	0.92	1.14	0	0	0.34	0.39	0	0
hypothetical protein CDS	765	LAC_00782	0.74	0	2.04	3.71	0	0	1.13	2.13
SAUSA300s094	766		2.69	2.28	1.06	0	0	0	0	1.11
SAUSA300s093	767		13.21	9.51	2.21	0	0	1	1.22	6.92
hypothetical protein CDS	768	LAC_00783	8.77	5.58	1.15	3.49	0.46	0.52	1.91	2.41
hypothetical protein CDS	769	LAC_00784	7.5	2.78	3.62	5.02	1.23	2.35	4	5.41
hypothetical protein CDS	770	LAC_00785	1.09	0	0.5	1.22	0.8	0.91	1.11	1.05
hypothetical protein CDS	771	LAC_00786	0.86	0	0	1.44	0	0	0	0
SAUSA300s092	772		0	0	0	0	0	0	0	0
glnA CDS	773	LAC_00787	224.01	210.24	118.21	118.17	50.51	80.93	188.79	129.55
glnR CDS	774	LAC_00788	196.11	171.68	68	95.31	22.15	38.51	120.79	81.43
mgl CDS	775	LAC_00789	5.01	12	4.62	10	1.57	0.71	1.86	4.43
hflX CDS	776	LAC_00790	3.38	5.68	3.07	7.07	0.89	0.79	2.25	3.79
bsaA 1 CDS	777	LAC_00791	53.06	18.85	17.72	14.42	35.88	32.85	58.57	73.9
hfq CDS	778	LAC_00792	44.3	36.21	18.29	20.8	6.15	12.69	15.94	19.37
miaA CDS	779	LAC_00793	16.8	11.33	6.74	6.03	1.95	5.2	5.31	11.36
Monoacylglycerol lipase CDS	780	LAC_00794	7.44	6.09	5.36	4.52	1.52	3.76	6	8.11
glpD CDS	781	LAC_00795	3.25	1.65	6.52	6.82	3.64	4.59	8.06	12.9
glpK CDS	782	LAC_00796	1.97	4.62	21.16	33.29	0.4	1.43	3.48	6.88
glpF CDS	783	LAC_00797	2.18	2.39	36.71	31.85	0.1	0.12	4.05	8.74
glpP CDS	784	LAC_00798	11.27	10.25	6.51	5.83	1.11	1.18	2.88	4.82
mutL CDS	785	LAC_00799	11.32	13.74	9.02	9.88	1.2	1.53	2.71	4.68
mutS 1 CDS	786	LAC_00800	11.04	8.76	6.82	6.64	0.76	1.08	1.04	2.26
hypothetical protein CDS	787	LAC_00801	45.77	26.01	16.09	15.43	6.2	5.04	9.87	22.52
hypothetical protein CDS	788	LAC_00802	68.52	54.81	23.83	27.84	6.48	7.71	14.07	22.17
miaB CDS	789	LAC_00803	40.08	25.07	14.44	14.36	3.34	4.13	6.67	10.32
hypothetical protein CDS	790	LAC_00804	17.17	8.63	6.91	6.18	2.88	1.99	2.42	8.37
korB CDS	791	LAC_00805	49.52	25	27.46	26.27	7.96	14.15	18.3	50.92
korA CDS	792	LAC_00806	29.36	17.35	20.81	17.13	5.75	8.18	12.87	33.01
hypothetical protein CDS	793	LAC_00807	28.36	25.72	15.55	20.49	0.96	1.34	2.23	5.75
hypothetical protein CDS	794	LAC_00808	130.84	34.16	18.82	12.02	88.25	42.81	66.32	161.12
SAUSA300s060	795		111.27	86.24	80.04	63.36	36.02	37.55	78.3	161.25
rny 3 CDS	796	LAC_00810	104.97	86.83	69.21	73.79	37.69	34.94	79.07	139.59
SAUSA300s170	797		12.2	4.94	4.59	3.71	0	4.17	8.46	9.59
recA CDS	798	LAC_00811	86.27	56.65	46.32	43.88	21.42	29.55	43.32	42.77
cinA CDS	799	LAC_00812	13.01	8.51	9.1	10.14	3.68	4.48	8.84	18.65
pgsA CDS	800	LAC_00813	46.6	37.13	32.62	27.35	8.93	10.51	11.45	36.43
rodZ CDS	801	LAC_00814	46.92	24.93	28.31	17.83	6.04	6.44	10.54	19.65
hypothetical protein CDS	802	LAC_00815	41.59	42.54	33.47	33.54	5.93	6.17	11.44	15.34
phaB CDS	803	LAC_00816	24.94	28.45	24.51	18.13	1.56	1.73	4.87	5.63
albF CDS	804	LAC_00817	27.75	23.6	19.16	18	0.86	1.4	4.83	7.39
putative zinc protease CDS	805	LAC_00818	33.58	31.51	25.23	20.76	1.47	3.15	4.39	8.93
phnF CDS	806	LAC_00819	24.14	22.93	14.69	15.54	5.93	6.2	11.19	18.26
ftsK 1 CDS	807	LAC_00820	21.47	27.95	19.73	21.63	5.97	7.5	17.98	26.87
rnj2 CDS	808	LAC_00821	44.71	44.42	39.88	39.07	14.22	23.2	56.65	88.24
pnp CDS	809	LAC_00822	44.8	51.4	42.86	46.35	6.34	7.43	18.07	18.25
rpsO CDS	810	LAC_00824	291.02	1431.02	774.15	1379.27	93.82	134.46	297.49	456.32
SAUSA300s134	811		365.42	1663.69	947.27	1618.08	106.48	179.49	373.61	496.9
ribF CDS	812	LAC_00825	21.73	23.25	15.58	20.96	13.77	18.17	46.46	54.8
truB CDS	813	LAC_00826	9.05	13	6.76	8.27	9.04	9.38	19.21	29.62
rbfA CDS	814	LAC_00827	34.73	66.35	38.1	54.72	13.52	16.92	24.62	106.48
infB CDS	815	LAC_00828	26.93	65.21	41.73	60.05	6.18	7.9	12.38	15.74
rplGA CDS	816	LAC_00829	23.56	41.87	30.96	41.83	6.53	7.19	10.8	11.61
hypothetical protein CDS	817	LAC_00830	17.3	25.08	21.21	27.09	4.16	4.44	7.48	11.78
nusA CDS	818	LAC_00831	16.97	38.58	26.7	36.75	3.31	3.81	7.3	12.08
rimP CDS	819	LAC_00832	18.83	41.38	27.21	51.3	5.43	3.43	9.11	12.67
polC 2 CDS	820	LAC_00833	21.29	26.2	19.28	18.46	2.98	2.91	6.83	6.25
proS CDS	821	LAC_00834	36.88	54.83	46	51.49	5.74	7.65	11.57	39.01
Putative zinc metalloprotease CDS	822	LAC_00835	24.7	34.53	24.32	24.3	2.67	4.01	5.84	25.3
cdsA	823	LAC_00836	24.15	48.29	31.91	45.58	0.81	4.16	5.97	17.51
uppS CDS	824	LAC_00837	26.94	53.83	30.05	43.26	2.25	5.37	8.98	18.94
frr CDS	825	LAC_00838	113.11	203.46	133.6	183.09	30.45	31.74	55.25	93.46
pyrH CDS	826	LAC_00839	42.15	74.38	49.87	70.36	6.74	8.89	19.98	27.94
tsf CDS	827	LAC_00840	138.91	302.07	189.13	298.26	73.77	96.67	162.27	259.08
rpsB CDS	828	LAC_00841	103.73	562.91	235.31	509.99	18.2	41.06	43.47	136.09
codY CDS	829	LAC_00842	39.42	59.65	37.46	36.47	27.14	47.03	82.13	150.36
hslU CDS	830	LAC_00843	21.35	36.17	25.07	23.06	17.77	22.57	48.31	101.74
hslV CDS	831	LAC_00844	8.03	20.8	9.01	13.9	7.53	9.18	20.71	36.28
xerC 1 CDS	832	LAC_00845	8.87	15.87	9.18	11.65	9.35	11.07	22.9	33.12
SAUSA300s287	833		0	4.61	0	5.19	6.78	0	0	0
trmFO CDS	834	LAC_00846	30.69	41.16	23.8	27.58	3.11	3.5	5.52	6.07
topA CDS	835	LAC_00847	31.34	39.98	23.71	33.45	2.69	3.42	4.16	5.44
dprA CDS	836	LAC_00848	1.33	0.4	0.86	1.04	0.1	0	0	0.51
femA 2 CDS	837	LAC_00849	1.37	1.53	0.69	1.09	0.14	0.47	0.29	0.9
lytN 3 CDS	838	LAC_00850	0.35	0.88	0.86	0.64	0.15	0.17	0.21	0.6
sucD CDS	839	LAC_00851	29.43	36.91	234.24	211.87	11.32	16.44	204.53	280.75
sucC CDS	840	LAC_00852	19.59	22.72	147.57	137.23	5.12	11.3	147.9	218.01
rnhB CDS	841	LAC_00853	6.02	9.31	8.15	9.72	0.44	1.39	3.7	5.46
rbgA CDS	842	LAC_00854	5.48	6.25	3.63	8.14	0.67	1.43	3.01	5.37
hypothetical protein CDS	843	LAC_00855	4.11	2.43	2.75	2.14	1.85	3.29	6.08	10.04
rplS CDS	844	LAC_00856	123.1	686.29	340.66	635.4	24.74	59.07	75.38	148.09
SAUSA300s059	845		261.36	1469.47	626.92	1217.37	31.02	98.7	115.05	187.56
trmD CDS	846	LAC_00858	5.47	23.28	12.11	25.76	0.86	1.85	2.01	5.53
rimM CDS	847	LAC_00859	3	10.41	5.94	17.77	0.67	0.19	2.11	2.66
rpsP CDS	848	LAC_00860	169.07	463.23	219.81	346.55	34.68	65.95	60.91	226.24
ffh CDS	849	LAC_00861	30.56	41.63	35.59	43.21	5.54	10.39	18.04	27.65
sigO CDS	850	LAC_00862	14.92	18	12.85	13.06	3.94	4.53	10.13	11.59
ftsY CDS	851	LAC_00863	8.1	14.05	13	14.11	1.9	2.49	5.77	7.69
smc 2 CDS	852	LAC_00864	13.08	16.47	13.17	14.3	2.68	5.17	7.07	11.06
rnc CDS	853	LAC_00865	4.72	3.86	1.46	3.81	1.5	2.39	2.43	4.13
acpP CDS	854	LAC_00866	594.43	768.81	517.16	581.51	339.59	357.3	518.06	867.02
fabG CDS	855	LAC_00867	23.66	99.52	63.47	101.35	8.53	25.09	39.94	62.04
fabD CDS	856	LAC_00868	16.5	62.87	47.04	61.6	5.25	13.33	27.39	37.6
plsX CDS	857	LAC_00869	11.88	46.84	30.73	40.1	4.29	7.94	17.09	22.34
fapR CDS	858	LAC_00870	15.72	88.93	48.18	89.24	6.28	16.31	26.86	38.67
recG CDS	859	LAC_00871	11.53	7.72	8.31	8	8.76	10.67	19.82	24.11
hypothetical protein CDS	860	LAC_00872	41.41	89.04	49.28	66.07	3.78	6.68	15.74	28.91
hypothetical protein CDS	861	LAC_00873	26.61	47.34	27.53	35.82	3.05	3.63	6	10.3
rpmB CDS	862	LAC_00874	2316.96	1814.05	1070.54	1348.61	1946.7	1375.03	1300.34	2692.23
thiN CDS	863	LAC_00875	21.35	11.22	8.17	10.51	6.99	6.14	12.54	23.62
rpe CDS	864	LAC_00876	20.34	18.14	11.61	13.98	5.78	7.39	16.89	23.42
rsgA CDS	865	LAC_00877	13.96	11.84	8.55	13.11	2.9	3.94	6.62	15.39
prkC CDS	866	LAC_00878	27.55	52.9	34.16	44.2	3.69	5.66	7.36	12.51
stp CDS	867	LAC_00879	9.86	17.28	11.51	15.79	1.14	1.5	2.47	5.49
rlmN CDS	868	LAC_00880	22.26	38.43	28.19	37.16	3.44	4	5.68	13.23
rsmB CDS	869	LAC_00881	17.72	28.82	20.08	27.09	2.01	2.53	4.53	9.2
fmt CDS	870	LAC_00882	12.65	17.86	13.15	17.19	1.18	1.35	3.41	4.72
def1 CDS	871	LAC_00883	12.15	18.15	8.97	17.91	0.95	1.49	2.66	3.66
hypothetical protein CDS	872	LAC_00884	31.45	12.81	14.96	10.23	173.08	175.13	159.97	325.29
SAUSA300s167	873		44.73	16.29	13.96	11.29	180.48	201.01	155.7	368.56
hypothetical protein CDS	874	LAC_00885	6.43	3.5	1.91	2.04	1.15	1.73	0.87	2.35
priA CDS	875	LAC_00886	12.01	12.11	10.9	10.64	3.89	6.77	22.51	35.75
coaBC CDS	876	LAC_00887	11.94	8.26	8.52	7.08	4.98	6.53	20.13	35.86
rpoZ CDS	877	LAC_00888	84.02	44.22	37.38	24.89	9.28	6.44	12.43	22.99
gmk CDS	878	LAC_00889	58.85	38.98	30.78	31.2	4.34	5.38	11	12.37
hypothetical protein CDS	879	LAC_00890	17.88	13.1	11.53	12.76	5.39	8.54	16.73	39.48
hypothetical protein CDS	880	LAC_00891	50.6	26.38	27.15	20.02	18.12	20.1	25.03	47.6
SAUSA300s154	881		10.85	1.86	1.73	4.19	4.1	6.8	7	33.09
hypothetical protein CDS	882	LAC_00892	28.8	61.16	14.57	48.44	9.94	13.02	6.39	19.18
pyrE CDS	883	LAC_00893	5.39	28.82	5.68	28.42	2.01	4.69	1.45	5.21
pyrF CDS	884	LAC_00894	2.63	24.45	4.25	24.63	1.04	2.25	0.68	3.07
carB CDS	885	LAC_00895	2.79	25.61	4.13	26.86	1.01	2.79	1.31	4.74
carA 1 CDS	886	LAC_00896	3.21	27.01	3.98	32.24	0.85	2.7	1.56	3.71
pyrC CDS	887	LAC_00897	1.79	17.59	2.47	28.28	0.6	1.29	0.6	1.53
pyrB CDS	888	LAC_00898	1.28	11.24	1.94	18.69	0.67	1.21	0.27	1.9
pyrP CDS	889	LAC_00899	1.75	15.07	1.23	26	0.32	0.93	0.91	1.58
pyrR CDS	890	LAC_00900	16.03	64.41	15.4	83.82	2.73	2.58	5.38	10.81
rluD 2 CDS	891	LAC_00901	10.19	47.66	26.17	51.53	2.72	4.72	6.06	10.85
lspA CDS	892	LAC_00902	4.66	10.43	3.15	8.84	0.77	1.88	1.2	2.05
SAUSA300s205	893		0.89	0.44	0.82	0.5	0.32	0	1.81	2.14
hypothetical protein CDS	894	LAC_00904	3.38	3.55	2.74	3.66	1.52	4.24	4.55	20.37
catE 1 CDS	895	LAC_00905	8.12	9.97	6.97	8.86	4.19	8.36	16.1	46.91
ileS CDS	896	LAC_00906	50.75	50.53	39.78	45.52	8.46	8.73	16.89	21.9
SAUSA300s010	897		132.59	73.9	61.46	62.56	20.42	33.44	42.5	86.65
divIVA CDS	898	LAC_00908	136.19	85.16	61.64	78.43	20.36	29.14	45.78	82.39
hypothetical protein CDS	899	LAC_00909	40.17	32.21	16.84	27.1	4.88	6.63	7.48	19.69
hypothetical protein CDS	900	LAC_00910	76.31	59.23	41.37	32.78	11.64	18.73	28.07	41.72
sepF CDS	901	LAC_00911	89.55	79.21	53.4	55.11	14.12	20.11	32.22	33.63
hypothetical protein CDS	902	LAC_00912	58.03	48.16	29.91	29.97	8.55	9.75	19.64	20.24
yfiH CDS	903	LAC_00913	32.25	15.79	13.78	11.39	6.15	5.59	9.19	13.14
ftsZ CDS	904	LAC_00914	196.69	223.3	198.67	183.66	43.95	47.21	89.17	108.28
ftsA CDS	905	LAC_00915	155.01	150.69	129.07	123.58	29.02	31.96	70.8	103.35
divIB CDS	906	LAC_00916	50.88	53.36	44.18	41.74	20.34	20.94	36.41	58.33
murD CDS	907	LAC_00917	32.06	33.13	27.82	23.7	12.86	12.44	24.25	38.96
mraY CDS	908	LAC_00918	20.98	21.12	19.33	15.92	8.46	10.63	10.78	31.16
pbpB CDS	909	LAC_00919	40.92	42.61	30.78	32.69	16.89	20.75	28.5	31.54
ftsL 1 CDS	910	LAC_00920	76.19	69.11	45.51	51.65	29.19	39.34	52.12	97.99
rsmH CDS	911	LAC_00921	177.89	134.44	118.66	114.11	58.7	79.55	135.08	149.15
mraZ CDS	912	LAC_00922	295.29	175.73		153.81	136.19	175.97	227.72	294.66
bshC CDS	913	LAC_00923	4.47	6.86	6.17	7.72	3.36	2.71	7.77	18.93
putative N-acetyltransferase CDS	914	LAC_00924	45.78	19.87	31.54	21.48	47.26	72.28	66.17	159.48
yfnB CDS	915	LAC_00925	6.44	3.69	1.56	5.48	7.15	8.85	7.67	17.51
Antibacterial protein 3 CDS	916	LAC_00926	17.25	4.7	38.04	1.92	10.35	2.88	18.85	7.05
Antibacterial protein 3 CDS	917	LAC_00927	33.93	3.84	67.37	0.96	32.32	6.49	48.67	22.8
SAUSA300s129	918		22.43	8.92	6.65	8.07	4.84	6.25	11.8	20.57
hypothetical protein CDS	919	LAC_00929	18.49	10.37	6.23	12.36	0.45	1.54	0.63	2.37
hypothetical protein CDS	920	LAC_00930	28.83	10.7	9.03	8.21	7.69	9.65	17.98	32.23
SAUSA300s091	921		56.08	28.29	20.56	18.33	7.06	6.98	6.85	18.91
SAUSA300s286	922		39.53	10.71	11.9	11.38	4.77	4.71	5.58	20.07
hypothetical protein CDS	923	LAC_00931	67.43	18.2	20.18	19.35	8.55	7.68	9.35	34.36
SAUSA300s183	924		1.01	0.75	0.63	0.69	0.25	0.52	4.88	8.44
hypothetical protein CDS	925	LAC_00932	1.1	0.81	0.69	0.75	0.27	0.56	5.32	9.27
arcC1 1 CDS	926	LAC_00933	0.71	0.74	0.97	0.83	0.68	1.46	13.03	40.95
argF 1 CDS	927	LAC_00934	0.19	0.46	1.12	0.13	0.63	0.87	14.65	38.14
tst 1 CDS	928	LAC_00935	0.7	0.79	0.15	0.36	0.82	1.61	1.14	2.47
speH CDS	929	LAC_00936	1.39	0.79	0.59	0.18	0.35	0.47	0.65	1.54
hypothetical protein CDS	930	LAC_00937	2	1.13	0.45	0.18	0.12	0.61	0.5	2.89
hypothetical protein CDS	931	LAC_00938	7.43	2.04	1.52	3.45	4.51	5.52	3.57	14.29
SAUSA300s235	932		5.05	1.73	1.6	1.95	3.81	3.41	2.37	9.51
hypothetical protein CDS	933	LAC_00939	35.29	19.21	5.4	11.47	12.41	17.21	8.67	39.84
SAUSA300s234	934		0	0	0	0	0	0	0	0
SAUSA300s233	935		6.29	4.67	16.67	9.7	1.58	1.52	11.8	12.2
hly CDS	936	LAC_00940	11.89	9.73	61.19	27.98	3.44	3.95	41.68	28.33
SAUSA300s285	937		33.83	12.56	9.29	8.45	17.27	26.42	17.83	48.33
hypothetical protein CDS	938	LAC_00941	69.68	33.01	28.35	24.4	37.65	56.57	40.47	104.73
hypothetical protein CDS	939	LAC_00942	84.32	26.65	16.68	17.44	36.89	62.8	38.19	110.7
SAUSA300s284	940		21.72	10.92	6.36	7	1.4	1.72	4.69	9
scn 2 CDS	941	LAC_00943	56.41	19.05	16.16	16.64	10.14	5.27	4.72	21.04
fib 1 CDS	942	LAC_00944	54.41	30.79	21.92	31.01	6.63	3.71	3.8	24.49
hypothetical protein CDS	943	LAC_00945	8.42	7.28	3.8	2.82	1.84	2.88	3.97	27.37
flr 1 CDS	944	LAC_00946	22.4	9.18	12.78	9.36	1.05	2.66	8.25	14.75
SAUSA300s090	945		26.47	9.17	4.46	6.39	1.28	1.11	4.04	8.05
fib 2 CDS	946	LAC_00947	128.46	84.89	38.91	52.7	6.67	12.09	13.99	106.82
Putative metallophosphoesterase MG207 CDS	947	LAC_00948	49.68	20.82	22.61	19.44	16.98	19.02	21.84	46.29
Non-canonical purine NTP pyrophosphatase CDS	948	LAC_00949	42.39	16.76	15.74	14.46	12.61	16.39	22.35	31.12
murI CDS	949	LAC_00950	37.08	19.79	21.37	18.63	10.84	14.16	20.99	22.91
frdB CDS	950	LAC_00951	30.16	34.54	295.23	339.48	16.4	24.75	118.96	150.1
frdA CDS	951	LAC_00952	14.65	15.69	141.06	155.71	4.94	10.58	47.87	51.84
sdhC CDS	952	LAC_00953	6.12	8.25	50.11	53.28	1.38	3.4	21.66	22.74
uvrC CDS	953	LAC_00954	3.96	4.21	5.1	4.22	2.14	3.6	9.17	10.17
trxA 1 CDS	954	LAC_00955	304.41	122.6	146.4	109.18	169.43	204.55	386.72	554.55
mutS2 CDS	955	LAC_00956	5.02	15.34	11.07	13.81	2.16	4.33	6.63	12.74
polX CDS	956	LAC_00957	3.67	10.9	7.75	10.53	2	3.07	5.87	13.36
hypothetical protein CDS	957	LAC_00958	15.39	14.47	13.53	13.8	12.09	11.75	24.61	84.46
zapA CDS	958	LAC_00959	23.41	23.75	16.43	16.77	9.52	14.03	19.07	31.01
rnhC CDS	959	LAC_00960	4.96	6.75	5.81	7.88	0.18	0.83	1.39	2.86
pheT 2 CDS	960	LAC_00961	44.52	44.28	38.87	38.51	5.64	6.06	9.46	9.29
pheS CDS	961	LAC_00962	31.31	31.35	28.49	24.51	2.72	3.17	7.15	6.08
SAUSA300s009	962		64.12	35.51	20.54	25.49	12.48	11.73	16.38	30.47
Putative TrmH family tRNA/rRNA methyltransferase CDS	963	LAC_00964	12.57	7.31	7.51	6.48	0.8	1.31	3.67	5.59
isdG CDS	964	LAC_00965	13.78	4.45	3.3	0.6	0.92	0.45	2.37	7.43
hypothetical protein CDS	965	LAC_00966	21.23	5.65	6.41	3	1.04	1.79	4.99	8.22
isdF CDS	966	LAC_00967	16.59	4.82	6.18	2.14	1.53	1.76	4.34	8.83
isdE CDS	967	LAC_00968	16.83	6.1	4.93	1.92	1.93	2.38	7.74	11.39
hypothetical protein CDS	968	LAC_00969	24.58	6.32	7.25	2.29	2.56	2.44	10.5	16.73
isdC CDS	969	LAC_00970	24.29	5.98	7.27	3.32	4.77	5.83	15.75	29.86
isdA CDS	970	LAC_00971	251.73	58.35	76.62	38.58	20.84	16.64	26.76	39
isdB CDS	971	LAC_00972	16.87	2.62	7.34	3.21	1.14	1.05	4.83	8.03
rpmF CDS	972	LAC_00973	126.06	364.4	176.48	306.18	40.17	58.74	64.63	170.43
hypothetical protein CDS	973	LAC_00974	71.45	531.38	233.17	503.65	15.71	36.63	44.98	89.84
SAUSA300s191	974		8.73	13.89	9.5	13.21	0.69	1.82	3.57	5.83
Nicotinamide-nucleotide adenylyltransferase CDS	975	LAC_00975	8.65	14.11	9.57	13.55	0.74	1.45	3.22	5.5
coaD CDS	976	LAC_00976	14.31	26.85	18.83	24.72	1.84	2.92	10.29	20.62
rsmD CDS	977	LAC_00977	11.3	11.04	8.77	12.43	1.4	1.08	4.69	11.03
hypothetical protein CDS	978	LAC_00978	14.63	9.16	7.54	6.99	2.5	2.5	3.04	15.92
hypothetical protein CDS	979	LAC_00979	19.33	33	10.49	26.46	2.33	5.53	3.48	14.48
glpQ1 CDS	980	LAC_00980	17.59	20.02	15.58	15.68	3.11	3.04	4.6	11.47
hypothetical protein CDS	981	LAC_00981	25.88	17.89	14.02	22.53	11	15.55	28.03	37.94
hypothetical protein CDS	982	LAC_00982	27.45	14.16	11.75	12.07	11.63	16.55	30.68	44.15
hypothetical protein CDS	983	LAC_00983	20.92	25.95	19.11	31.18	7.06	9.8	25.37	29.79
ctaB2 CDS	984	LAC_00984	16.3	25.16	17.42	31.02	5.99	9.23	22.72	27.12
ctaA CDS	985	LAC_00985	6.52	15.5	12.99	12.6	4.03	4.18	15.81	27.9
cfiB 2 CDS	986	LAC_00986	109.84	33.59	38.45	32.96	26.94	41.89	47.83	51.85
ftsW CDS	987	LAC_00987	27.02	26.97	16.57	17.45	2.35	4.84	4.44	10.67
SAUSA300s077	988		87.64	41.05	35.67	32.44	16.69	37.61	46.64	123.77
hypothetical protein CDS	989	LAC_00988	98.18	73.51	56.21	54.07	20.57	34.56	47.61	121.23
hypothetical protein CDS	990	LAC_00989	43.72	24.35	17.28	15.85	13.68	18.54	25.25	83.87
typA CDS	991	LAC_00990	12.65	83.34	27.33	72.76	1.97	2.79	1.54	3.69
hypothetical protein CDS	992	LAC_00991	23.45	13.81	12.82	11.49	20.74	21.8	18.5	34.97
suhB 1 CDS	993	LAC_00992	43.42	26.31	25.72	17.24	30.29	45.38	51.9	74.33
hypothetical protein CDS	994	LAC_00993	86.99	29.99	49.93	28.49	32.78	52.7	81.23	152.12
mntH 2 CDS	995	LAC_00994	13	5.45	5.3	4.32	2.94	5.04	6.78	6.37
hypothetical protein CDS	996	LAC_00995	59.62	10.16	10.7	12.36	33.28	22.25	27.2	91.92
zipA 1 CDS	997	LAC_00996	123.28	96.13	60.58	77.42	39.04	37.88	47.64	78.44
potD 1 CDS	998	LAC_00997	14.89	37.03	22.02	38.25	11.67	12.46	14.94	27.25
ydcV CDS	999	LAC_00998	12.46	43.12	27.81	39.33	0.78	1.8	1.32	14.58
potB CDS	1000	LAC_00999	6.28	21.67	12.74	19.52	0.48	0.43	0.67	5.12
potA CDS	1001	LAC_01000	5.07	17.11	10.16	16.95	0	0.53	0.7	1.58
puuR CDS	1002	LAC_01001	9.13	23.27	10.7	20.79	0.16	0.54	1.1	1.45
hypothetical protein CDS	1003	LAC_01002	5.91	8.77	5.04	4.7	3.99	4.94	9.01	7.7
pdhD CDS	1004	LAC_01003	308.39	389.73	428.45	489.46	176.09	288.37	555.23	836.66
pdhC 2 CDS	1005	LAC_01004	211.4	289.9	351.4	390.19	106.44	165.27	384.4	553.98
pdhB CDS	1006	LAC_01005	185.45	286.32	330.35	403.34	90.78	132.12	364.65	524.97
pdhA CDS	1007	LAC_01006	277.85	421.15	472.79	574.45	129.63	186.75	567.35	747.99
smc 3 CDS	1008	LAC_01007	70.71	39.16	21.67	16.97	14.32	26.39	37.38	187.76
def CDS	1009	LAC_01008	70.75	79.57	50.01	66.07	7.83	13.05	39.25	66.9
hypothetical protein CDS	1010	LAC_01009	145.71	79.75	72.06	66.96	46.42	64.89	174.06	275.93
rnj1 CDS	1011	LAC_01010	109.06	98.89	84.28	74.29	28.64	40.07	161.26	207.99
SAUSA300s133	1012		159.49	109.04	82.73	77.93	40.18	57.95	199.54	314.37
SAUSA300s136	1013		12.13	4.74	4.22	4.06	3.9	4.32	8.18	15.46
ktrA CDS	1014	LAC_01011	10.83	6.26	6.13	5.87	3.45	5.73	8.21	11.81
ythB CDS	1015	LAC_01012	0.95	2.6	1.99	3.75	2.91	6.92	10.91	22.93
ythA CDS	1016	LAC_01013	1.03	3.05	1.81	5	3.79	6.68	9.91	20.7
nrdH CDS	1017	LAC_01014	39.15	17.24	10.97	19.41	3.98	4.16	2.02	4.78
SAUSA300s283	1018		15.86	3.72	0	1.4	2.73	3.14	0	2.41
ptsI CDS	1019	LAC_01015	305.4	341.53	202.57	245.97	182.74	252.08	397.13	470.44
ptsH CDS	1020	LAC_01016	453.79	469.12	304.36	367.47	250.34	430.16	594.8	724.45
hypothetical protein CDS	1021	LAC_01017	19.09	9.87	4.43	5.5	22.54	18.82	47.75	54.3
rlmI CDS	1022	LAC_01018	11.68	6.93	7.71	6.09	3.5	5.14	8.98	9.3
hypothetical protein CDS	1023	LAC_01019	61.05	47.32	30.38	38.45	31.05	43.33	58.92	104.48
SAUSA300s065	1024		208.67	202.65	121.21	152.09	90.67	145.24	209.95	346.21
SAUSA300s282	1025		35.4	12.54	1.66	1.34	381.01	269.31	251.49	132.78
hypothetical protein CDS	1026	LAC_01021	50.61	17.93	2.38	1.92	544.7	385.01	359.54	189.82
SAUSA300s008	1027		2.43	1.8	3.34	1.01	0.66	0.76	0	1.75
ykoE CDS	1028	LAC_01023	7.01	5.9	4.18	3.04	0.88	2.2	1.64	1.85
ykoD 1 CDS	1029	LAC_01024	9.28	7.57	6.64	6.95	1.75	3.4	4.27	5.83
ykoC 1 CDS	1030	LAC_01025	7.75	4.93	4.31	4.26	2.73	3.26	4.03	5.62
SAUSA300s232	1031		103.01	30.13	55.93	11.43	33.45	8.85	19.51	19.39
purD CDS	1032	LAC_01026	85.58	19.72	47.11	10.35	29.83	6.55	16.17	16.81
purH CDS	1033	LAC_01027	59.82	15.98	40.77	6.71	14.26	4.11	11.53	10.71
purN CDS	1034	LAC_01028	47.72	9.96	27.55	5.04	8.96	3.09	8.14	6.91
purM CDS	1035	LAC_01029	42.82	6.95	27.45	4.54	7.7	2.88	9.38	5.27
purF CDS	1036	LAC_01030	43.66	12.03	38.22	5.81	6.13	2.62	8.37	5.46
purL CDS	1037	LAC_01031	29.36	8.5	24.48	4.24	2.94	1.29	4.16	4.45
purQ CDS	1038	LAC_01032	22.88	3.77	17.83	4.73	1.45	1.3	2.11	3.66
purS CDS	1039	LAC_01033	39.26	18.34	43.57	8.6	1.93	2.21	8.52	8.48
purC CDS	1040	LAC_01034	20.26	4.5	12.6	3.87	1.08	0.83	2.6	5.63
purK CDS	1041	LAC_01035	20.74	6.56	17.64	6.63	1.24	1.47	3.26	5.72
purE CDS	1042	LAC_01036	9.48	2.51	8.75	4.43	0.44	0.4	1.1	1.85
folD CDS	1043	LAC_01037	97.48	29.46	78.91	54.26	60.41	51.78	140.11	174.16
Pesticidal crystal protein Cry22Aa CDS	1044	LAC_01038	171.4	129.06	215	176.3	65	127.33	211.82	669.32
qoxA CDS	1045	LAC_01039	311.63	355.22	386.4	482.64	343.83	455.68	845.08	850.62
qoxB CDS	1046	LAC_01040	250.63	276.53	319.19	393.19	268.25	353.41	648.22	599.61
qoxC CDS	1047	LAC_01041	243.56	258.34	304.04	360.86	249.68	330.39	607.74	560.72
qoxD CDS	1048	LAC_01042	204.78	281.08	270.07	332.03	200.15	289.83	468.45	486.84
pbpX 1 CDS	1049	LAC_01043	9.82	13.61	10.75	14.02	0.85	1.06	1.39	6.47
ywtF CDS	1050	LAC_01044	69.96	42.78	36.85	29.2	5.18	7.75	11.57	23.15
hypothetical protein CDS	1051	LAC_01045	85.8	46.75	36.01	21.77	6.92	9.51	13.32	34.69
Acetyltransferase CDS	1052	LAC_01046	7.68	3.71	3.44	1.19	0.19	1.34	1.09	0.77
atl 2 CDS	1053	LAC_01047	94.59	50.23	72.86	61.84	12.85	13.47	20.63	22.61
SAUSA300s231	1054		158.41	63.61	97.16	100.69	13.15	12.87	31.3	24.44
slyA 1 CDS	1055	LAC_01048	22.55	12.35	4.08	9.27	3.63	4.87	1.97	3.73
mdoC CDS	1056	LAC_01049	6.14	7.3	2.96	3.85	0.84	1.06	1.29	3.98
patA 1 CDS	1057	LAC_01050	51.43	16.57	7.69	5.06	2.27	5.06	1.23	3.88
sspA CDS	1058	LAC_01051	3.49	0.68	0.74	0.77	2.18	0.48	0.59	0.33
sspB CDS	1059	LAC_01052	6.01	1.85	1.86	0.66	2.72	1.56	1.8	1.8
sspC CDS	1060	LAC_01053	3.76	4.19	0.81	1.18	2.05	1.77	0.72	0.34
menB CDS	1061	LAC_01054	49.97	61.22	58.25	62.44	14.94	15.81	50.98	76.17
menH CDS	1062	LAC_01055	12.26	22.51	21.49	23.65	3	5.63	15.17	31.73
menD CDS	1063	LAC_01056	8.51	13.05	11.79	15.51	2.96	3.49	9.09	22.09
pchA CDS	1064	LAC_01057	5.33	6.77	4.99	7.53	0.56	1.29	3.95	10.11
menA CDS	1065	LAC_01058	22.61	32.29	23.3	36.97	3.79	5.34	14.18	29.2
rimI 1 CDS	1066	LAC_01059	8.65	3.34	4.56	4.58	6.29	6.08	13.83	18.85
hypothetical protein CDS	1067	LAC_01060	24.8	5.07	7.68	7.21	15.3	19.15	31.79	119.93
SAUSA300s076	1068		21.92	6.62	10.75	3.1	38.31	34.46	45.88	150.99
hypothetical protein CDS	1069	LAC_01061	23.89	9.36	9.6	2.22	54.67	43.68	51.6	164.03
yfmC 1 CDS	1070	LAC_01062	1.7	1.32	0.22	0.68	0.31	0.2	0.12	0.58
SAUSA300s196	1071		1.9	1.81	0.37	0.91	0.52	0.17	0.21	0.78
catD CDS	1072	LAC_01063	42.84	45.21	24.88	20.36	0.71	1.09	0.66	1.25
tagE 1 CDS	1073	LAC_01064	24.05	14.47	5.81	7.09	1.29	3.48	2.92	11.52
hypothetical protein CDS	1074	LAC_01065	4.58	2.8	0.19	0.9	0.15	1.35	0.62	2.14
hypothetical protein CDS	1075	LAC_01066	79.85	52.96	19.57	20.57	20.32	15.43	21.66	31.39
putative ABC transporter ATP-binding protein CDS	1076	LAC_01067	4.11	1.35	0	0.61	0.4	1.52	0.46	0.44
hypothetical protein CDS	1077	LAC_01068	5.56	3.05	0	0.4	0.92	1.21	0.18	0.7
hypothetical protein CDS	1078	LAC_01069	2.05	0.59	0.33	0	0.41	0.69	0.24	0.26
SAUSA300s230	1079		2.46	0	0.48	0	0	0.88	0.54	0
SAUSA300s036	1080		5.74	12.03	1.86	4.51	2.21	2.96	3.09	1.46
SAUSA300s144	1081		4.45	4.58	0.58	2.17	6.04	4.53	2.35	11.22
SAUSA300s035	1082		12.5	7.62	0.92	2.43	29.45	19.86	9.01	48.23
SAUSA300s039	1083		12.46	7.97	1.78	7.36	24.37	16.43	7.78	39.24
hypothetical protein CDS	1084	LAC_01071	35.02	47.51	24.75	33.68	7.09	4.04	5.2	21.81
hypothetical protein CDS	1085	LAC_01072	28.95	32.89	26.9	39.96	5.5	6.05	3.68	11.7
Lipoate--protein ligase 1 CDS	1086	LAC_01073	12.7	8.76	10.62	8.28	10.47	13.41	26.99	78.12
hypothetical protein CDS	1087	LAC_01074	131	71.07	42.51	4.74	108.7	269.78	62.71	68.47
comK CDS	1088	LAC_01075	2.86	1.01	0.38	0.46	0.3	0.17	0.42	0
yfkN 1 CDS	1089	LAC_01078	14.91	9.66	7.35	8.82	3.52	7.45	8.52	15.14
ktrB 1 CDS	1090	LAC_01079	27.25	26	22.48	24.02	2.59	3.55	6.36	9.8
Serine protease HtrA-like protein CDS	1091	LAC_01080	12.37	11.7	9.56	12.67	0.42	0.86	1.23	3.1
hypothetical protein CDS	1092	LAC_01081	12.65	25.95	20.1	23.08	1.05	2.18	2.94	8.77
SAUSA300s072	1093		45.1	49.7	24.99	24.87	6.09	4.66	5.67	16.75
prfC CDS	1094	LAC_01083	34.43	32.01	29.54	24.37	2.66	2.68	4.51	6.26
hypothetical protein CDS	1095	LAC_01084	16.64	13.72	10.83	14.68	0.34	0.39	2.35	4.44
murE CDS	1096	LAC_01085	16.45	15.17	9.31	14.45	1.2	1.18	1.48	2.76
ugtP CDS	1097	LAC_01086	34.99	19.95	16.51	15.23	8.46	9.48	24.36	33.4
ltaA CDS	1098	LAC_01087	21.38	18.34	14.24	15.36	5.51	5.92	17.99	18.51
SAUSA300s229	1099		149.7	76.55	207.15	148.47	75.91	94.22	344.26	603.84
Putative phosphoesterase CDS	1100	LAC_01088	112.66	63.52	163.43	115.78	55.98	76.15	253.02	437.31
xynZ CDS	1101	LAC_01089	6.96	6.53	0.99	3.08	1.23	2.69	1.72	2.8
acp CDS	1102	LAC_01090	12.27	7.2	1.16	0.91	1.03	1.99	0.53	1.5
SAUSA300s228	1103		14.36	9.4	1.04	1.11	1.24	2.49	0.58	1.5
hypothetical protein CDS	1104	LAC_01091	77.36	48.3	34.19	39.08	11.47	13.09	23.65	30.29
fabI CDS	1105	LAC_01092	63.34	56.07	51.49	56.89	12.97	18.56	31.02	56.32
gerN CDS	1106	LAC_01093	17.59	18.68	15.63	14.98	2.92	3.48	6.77	12.92
mgtE CDS	1107	LAC_01094	14.09	9.73	11.12	11	1.83	2.46	4.31	7.71
rluD 3 CDS	1108	LAC_01095	21.57	17.66	16.27	12.98	2.77	5.69	7.89	22.45
nadK CDS	1109	LAC_01096	61.87	42.91	36.92	39.17	12.97	22.17	33.83	73.08
yjbM CDS	1110	LAC_01097	42.79	19.21	17.75	18.98	6.66	14.31	19.54	37.39
hypothetical protein CDS	1111	LAC_01098	43.06	24.68	16.45	20.32	7.18	14.26	17.18	36.18
yjbK CDS	1112	LAC_01099	29.15	16.5	15.04	9.94	12.12	28.18	26.41	49.17
yjbI CDS	1113	LAC_01100	63.01	26.46	28.36	19.33	56.25	88.56	93.32	143.55
hypothetical protein CDS	1114	LAC_01101	45.99	17.57	18.89	14.47	37.69	58.26	53.69	109.34
SAUSA300s052	1115		25.12	10.17	4.2	5.09	4.98	3.82	10.45	7.68
SAUSA300s051	1116		116.95	31.15	34.56	17.73	10.52	10.88	29.78	30.93
pepF1 2 CDS	1117	LAC_01104	99.36	38.56	56.84	33.93	6.65	7.37	21.33	23.63
hypothetical protein CDS	1118	LAC_01105	1.26	0	0.17	0	0.28	0.16	0.38	0
coiA CDS	1119	LAC_01106	2.11	0.45	0	0	0.33	0	0	0
mecA CDS	1120	LAC_01107	169.63	103.44	91.69	84	108.96	173.98	153.73	352.97
spxA CDS	1121	LAC_01108	1041.12	646.87	496.89	387.7	481.99	613	702.23	1121.87
trpS CDS	1122	LAC_01109	55.21	36.8	35.67	33.95	4.54	4.72	10.76	17.29
dppC CDS	1123	LAC_01110	0.35	0.65	99.96	0.15	0.29	0.77	0.81	0.51
gsiC 1 CDS	1124	LAC_01111	2.54	1.62	0.89	0.54	0.44	1.16	0.98	1.51
oppF 1 CDS	1125	LAC_01112	0.51	0.53	0.44	0.53	0	0.05	0.36	0.46
oppD 2 CDS	1126	LAC_01113	0.24	0.35	0.22	0.26	0.09	0	0.12	0.11
appA CDS	1127	LAC_01114	0.59	0.2	0.06	0	0	0.23	0.14	0
dppE CDS	1128	LAC_01115	137.45	36.06	4.56	2.74	20.92	21.48	7.86	4.12
oppF 2 CDS	1129	LAC_01116	103.32	31.7	3.24	1.86	8.41	13.33	3.9	2.38
oppD 3 CDS	1130	LAC_01117	89.47	29.75	4.54	3.06	7.59	9.89	3.77	2.38
oppC CDS	1131	LAC_01118	79.2	20.77	2.95	1.45	4.75	7.09	2.43	3.19
oppB CDS	1132	LAC_01119	77.94	25.56	4.33	0.98	3.88	9.82	3.13	3.2
SAUSA300s281	1133		8.81	4.18	1.03	1.25	0.2	0.71	0.29	1.89
hypothetical protein CDS	1134	LAC_01120	9.81	4.65	1.15	1.4	0.23	0.78	0.32	1.96
fabF CDS	1135	LAC_01121	28.13	83.29	52.64	71.2	15.14	29.36	34.75	95.19
fabH CDS	1136	LAC_01122	18.87	45.59	27.2	38.71	3.55	8.94	5.22	5.76
hypothetical protein CDS	1137	LAC_01123	164.47	146.89	97.79	76.75	44.18	62.8	92.29	556.52
65 kDa membrane protein CDS	1138	LAC_01124	13.74	9.28	10.58	7.16	6.82	11.86	14.15	25.73
hypothetical protein CDS	1139	LAC_01125	3.84	2.46	1.45	1.51	0.99	0.38	0.23	1.08
hypothetical protein CDS	1140	LAC_01126	1.11	0.41	0.57	0.29	0.26	0.17	0.53	0.7
Putative threonylcarbamoyl-AMP synthase CDS	1141	LAC_01127	1.15	0.18	0	0.1	0.2	0	0	0.17
leuA 1 CDS	1142	LAC_01128	0.07	0.3	0.09	0.23	0	0	0.1	0.2
ampR CDS	1143	LAC_01129	3.03	0.93	1.11	0.15	0.34	0.22	0.54	0.26
clpB 1 CDS	1144	LAC_01130	10.65	11.04	7.99	6.31	9.49	25.55	48.03	137.93
oatA 1 CDS	1145	LAC_01131	1.88	1.4	1.3	1.72	0.28	0.32	0.39	0.8
mrp CDS	1146	LAC_01132	156.17	116.96	138.16	120.33	44.83	57.01	92.71	193.75
yitU 2 CDS	1147	LAC_01133	27.86	18.86	15.37	14.94	7.7	10.5	29.06	39.06
cdr CDS	1148	LAC_01134	103.91	47.66	44.56	34.34	31.87	18.18	61.89	76.56
hypothetical protein CDS	1149	LAC_01135	14.33	37.54	12.07	96.5	2.39	4.99	5.46	13.77
Ureidoglycolate lyase CDS	1150	LAC_01136	175.58	92.43	89.46	60.94	57.42	78.47	132.02	181.8
addA CDS	1151	LAC_01137	21.24	12.18	12.5	8.91	5.95	6.38	12.41	11.65
addB CDS	1152	LAC_01138	12.27	8.29	7.91	6.2	3.89	5.3	8.89	11.31
spsB 1 CDS	1153	LAC_01139	18.74	26.32	17.55	20.5	1.47	1.77	2.98	8.26
spsB 2 CDS	1154	LAC_01140	20.19	28.77	17.53	30.9	2.5	2.22	4.06	6.93
ydjZ CDS	1155	LAC_01141	30.8	21.72	18.11	21.18	3.31	3.3	4.21	13.02
pgi CDS	1156	LAC_01142	220.98	127.66	131.66	103.96	198.75	221.41	475.76	598.76
argG CDS	1157	LAC_01143	2.7	5.26	0.58	0.97	0.35	0.93	0.25	0.19
argH CDS	1158	LAC_01144	5.06	11.44	1.98	3.57	0.98	1.52	0.81	0.89
glpQ 2 CDS	1159	LAC_01145	4.34	3.22	48.55	34.05	0.64	1.05	30.04	53.55
gluD CDS	1160	LAC_01146	27.81	15.74	157.32	154.75	15.21	12.51	201.73	270.95
rocD2 1 CDS	1161	LAC_01147	12.65	6	65.63	60.42	6.44	4.82	109.79	159.12
putative oxidoreductase CDS	1162	LAC_01148	26.23	5.21	7.49	5.29	20.58	16.91	40.2	31.94
yugI 1 CDS	1163	LAC_01149	85.86	49.1	36.23	31.93	42.13	39.91	61.38	222.63
Putative peptidyl-prolyl cis-trans isomerase CDS	1164	LAC_01150	71.11	50.07	57.1	52	41.22	39.98	94.07	160.13
kapB CDS	1165	LAC_01151	12.84	5.7	7.52	8.79	4.3	8.49	9.25	26.96
mnhA1 CDS	1166	LAC_01152	61.06	53.04	48.58	47.74	12.18	13.82	43.72	66.23
mnhB1 CDS	1167	LAC_01153	49.41	43.13	47.01	39.18	12.34	18.38	44.57	62.21
mnhC1 CDS	1168	LAC_01154	61.41	64.22	54.12	51.23	16.72	17.5	50.88	78.04
mnhD1 1 CDS	1169	LAC_01155	50.28	56.33	45.57	45.51	14.4	14.34	45.04	59.73
mnhE1 CDS	1170	LAC_01156	77.72	68.81	64.09	53.8	26.03	22.31	68.93	89.17
mnhF1 CDS	1171	LAC_01157	53.35	41.76	32.94	42.16	20.17	15.89	36.84	54.81
mnhG1 CDS	1172	LAC_01158	71.34	57.97	51.7	55.62	25.98	23.17	66.16	93.1
ptlE CDS	1173	LAC_01159	0.74	1	0.83	0.9	0.22	0.25	0.41	0.29
Putative esterase CDS	1174	LAC_01160	28.88	24.9	22.11	17.48	6.1	10.51	9.47	21.49
hypothetical protein CDS	1175	LAC_01161	6.87	14.97	9.46	11.09	0.96	1.88	1.8	5.1
pepA 2 CDS	1176	LAC_01162	26.09	11.83	16.46	12.31	7.81	8.77	14.44	36.39
NADH dehydrogenase-like protein CDS	1177	LAC_01163	92.09	183.42	110.54	148.35	83.04	133.48	113.98	97
erpA CDS	1178	LAC_01164	34.62	15.53	12.63	6.31	25.42	37.45	34.53	64.35
hypothetical protein CDS	1179	LAC_01165	22.11	7.54	5.19	5.2	16.44	22.38	16.48	31.64
yjlD CDS	1180	LAC_01166	58.14	31.12	42.05	33.39	15.91	20.65	25.46	43.34
hypothetical protein CDS	1181	LAC_01167	8.99	5.16	7.1	8.41	2.09	4.06	7.67	14.68
nfuA CDS	1182	LAC_01168	185	106.27	87.62	103.61	48.46	41.86	76.97	145.52
hypothetical protein CDS	1183	LAC_01169	146.01	155.38	72.06	90.16	15.74	18.99	16.76	23.55
dltC CDS	1184	LAC_01170	142.67	103.85	44.7	47.64	13.94	22.18	12.99	25.03
patA 2 CDS	1185	LAC_01171	95.79	94.55	45.31	61.58	10.6	13.66	9.16	25.1
dltA CDS	1186	LAC_01172	74.95	95.91	38.97	57.1	3.95	8.21	4.83	8.29
hypothetical protein CDS	1187	LAC_01173	43.9	26.37	9.44	11.03	2.49	4.45	0.77	2.93
ghrB 2 CDS	1188	LAC_01174	50.79	34.22	33.27	26.56	17.65	26.82	33.91	56.13
yutF CDS	1189	LAC_01175	55.94	38.65	29.22	25.21	15.31	26.77	29.37	72.24
hypothetical protein CDS	1190	LAC_01176	40.7	38.03	26.93	31.48	14.02	25.96	27.62	63.03
hypothetical protein CDS	1191	LAC_01177	21.37	14.25	12.82	14.34	2.22	1.82	1.33	1.47
SAUSA300s280	1192		37.19	25.19	23.38	23.99	4.27	3.27	2.98	2.82
hypothetical protein CDS	1193	LAC_01178	36.9	28.52	20.62	29.74	4.41	7.6	13.26	60.03
lipA 1 CDS	1194	LAC_01179	59.75	70.51	58.45	63.62	13.1	19.88	43.14	79.17
mggB 1 CDS	1195	LAC_01180	7.76	11.66	12.4	13.03	4.72	10.21	17.4	52.01
hypothetical protein CDS	1196	LAC_01181	5.49	5.43	6.33	8.62	3.53	7.7	15.87	49.74
hypothetical protein CDS	1197	LAC_01182	6.86	9.78	6.49	8.33	3.59	6.71	9.83	36.84
Putative monooxygenase CDS	1198	LAC_01183	6.43	3.99	3.71	4.56	2.58	4.24	5.21	5.76
tlyC CDS	1199	LAC_01184	12.34	6.87	4.21	5.42	12.82	14.63	22.06	17.63
hypothetical protein CDS	1200	LAC_01185	6.41	1.46	1.7	0.41	0.81	0	0.75	2.13
sufB 1 CDS	1201	LAC_01186	101.97	97.8	68.81	72.32	57.69	65.65	125.33	155.45
sufU CDS	1202	LAC_01187	88.41	103.88	65.69	83.87	44.82	44.48	111.38	118.04
csd CDS	1203	LAC_01188	74.8	71.84	52.29	56.43	35.71	40.05	93.17	92.62
sufB 2 CDS	1204	LAC_01189	94.59	87.39	61.43	75.01	48.71	57.78	135.26	146.55
sufC CDS	1205	LAC_01190	61.9	48.64	36.86	44.88	35.19	37.3	86.15	94.21
SAUSA300s128	1206		18.97	5.37	2.41	2.5	11.44	7.51	13.89	17.09
hypothetical protein CDS	1207	LAC_01191	38.46	19.08	15.07	13.4	9.84	11.88	24.87	19.04
SAUSA300s279	1208		38.11	18.98	15.32	13.5	9.23	12.03	25	18.83
csbD 2 CDS	1209	LAC_01192	288.67	127.11	47.74	27.95	2449.84	1421.56	2141.83	3049.55
SAUSA300s100	1210		1.85	0	0	1.03	0.67	1.54	0	0.89
hypothetical protein CDS	1211	LAC_01193	14.97	6.44	5.01	3.27	4.12	2.1	10.88	13.31
hypothetical protein CDS	1212	LAC_01194	55.37	34.5	21.75	23.84	6.56	7.63	12.34	25.64
hypothetical protein CDS	1213	LAC_01195	4.89	3.28	1.3	2.37	1.38	2.77	3.37	2.5
hypothetical protein CDS	1214	LAC_01196	5.5	9.36	4.55	6.13	3.96	5.79	7.99	8.08
hypothetical protein CDS	1215	LAC_01197	1.88	5.57	0.52	3.13	1.84	4.7	1.43	5.14
hypothetical protein CDS	1216	LAC_01198	2.03	3.01	0.62	0.38	2.7	1.13	3.09	0.97
hypothetical protein CDS	1217	LAC_01199	1.73	2.62	1.08	0.44	1.43	2.79	1.3	0.8
SAUSA300s226	1218		3.33	1.65	0	1.85	3.63	2.78	3.38	0
hypothetical protein CDS	1219	LAC_01200	1.4	1.85	0	1.04	1.87	1.17	0.48	0
hypothetical protein CDS	1220	LAC_01201	0.81	2.25	0.28	0	1.1	1.65	1.08	0.73
hypothetical protein CDS	1221	LAC_01202	0.95	0.28	0.52	0.95	1.87	3.1	0.87	1.1
hypothetical protein CDS	1222	LAC_01203	0.89	0.33	0.61	2.24	0.73	1.96	1.02	1.29
hypothetical protein CDS	1223	LAC_01204	0.57	2.11	1.18	0.24	1.4	0.53	1.73	0.82
hypothetical protein CDS	1224	LAC_01205	0.88	0.66	0.41	0	0.32	0.37	2.02	0.21
hypothetical protein CDS	1225	LAC_01206	13.64	16.96	16.55	16.37	2.8	2.05	3.73	11.93
hypothetical protein CDS	1226	LAC_01207	7.87	11.18	6.99	11.17	1.11	1.17	1.29	5.61
entA 2 CDS	1227	LAC_01208	7.93	5.46	4.62	4.01	0.64	1.47	1.87	8.67
entA 3 CDS	1228	LAC_01209	9.75	7.43	6.53	5.07	0.81	1.8	1.14	10.9
Int-Tn 2 CDS	1229	LAC_01210	0.7	6.04	1.97	4.2	0.31	0.08	0	1.56
metQ 1 CDS	1230	LAC_01211	115.38	24.19	5.47	1.66	12.68	17.05	4.1	3.74
metP 1 CDS	1231	LAC_01212	47.08	8.2	3.46	1.12	3.47	4.2	1.02	0.8
metN2 CDS	1232	LAC_01213	77.68	16.07	6.21	1.45	4.17	7.59	2.37	2.34
SAUSA300s007	1233		139.64	65.39	18.37	15.5	27.82	31.23	26.5	58.46
trxA 2 CDS	1234	LAC_01215	18.82	6.99	5.22	5.46	11.27	13.44	17.94	20.91
rnmV 1 CDS	1235	LAC_01216	10.55	8.87	7.82	7.15	5.97	11.48	10.32	13.63
hypothetical protein CDS	1236	LAC_01217	7.33	4.2	6.82	5.83	3.57	3.88	2.42	8.47
hypothetical protein CDS	1237	LAC_01218	3.41	1.01	1.88	2.28	2.6	5.12	0.52	4.91
gcvH CDS	1238	LAC_01219	197.27	126.48	167.1	181.04	61.26	71.79	169.5	306.78
mgsR CDS	1239	LAC_01220	35.67	17.76	34.17	25.45	14.24	22.36	55.71	77.11
ydbP 1 CDS	1240	LAC_01221	110.54	55.31	69	46.9	56.48	57.91	180.34	251.7
nfnB CDS	1241	LAC_01222	33.36	27.33	13.18	15.98	4.86	6.85	14.8	32.74
aroD CDS	1242	LAC_01223	5.96	2.73	1.87	2.99	0.71	2.31	3.55	5.62
Organic hydroperoxide resistance protein-like protein CDS	1243	LAC_01224	7.34	2.73	0.51	1.23	13.42	23.47	19.87	33.6
hypothetical protein CDS	1244	LAC_01225	65.57	36.8	22.91	15.73	35.43	56.24	35.87	53.8
argO CDS	1245	LAC_01226	69.85	22.57	12.12	4.2	4.39	4.09	5.56	5.43
pspB CDS	1246	LAC_01227	4.14	5.35	5.15	6.69	0.58	0.17	2.03	2.5
SAUSA300s200	1247		32.13	21.19	8.31	9.08	76.38	124.51	192.42	331.32
hypothetical protein CDS	1248	LAC_01228	52.58	34.54	13.54	10.4	122.43	203.91	299.21	483.98
hypothetical protein CDS	1249	LAC_01229	92.3	64.42	24.65	29.9	262.25	414.38	681.87	1236.44
SAUSA300s166	1250		36.87	25.64	10.2	10.63	110.5	173.67	284.08	507.69
SAUSA300s225	1251		10.14	6.34	2.21	1.34	2.04	3.34	8.14	13.84
hypothetical protein CDS	1252	LAC_01230	9.52	5.96	2.25	0.75	1.79	2.42	7.94	12.43
hypothetical protein CDS	1253	LAC_01231	13.15	5.79	4.25	3.78	4.26	7.47	8.46	16.58
SAUSA300s197	1254		6.71	2.69	2.75	3.34	0.4	0	0	0.52
hypothetical protein CDS	1255	LAC_01232	7.36	3.64	2.35	3.3	0.3	0	0	0.79
hypothetical protein CDS	1256	LAC_01233	11.85	9.1	4.69	4.78	17.84	13.32	19.73	21.6
hypothetical protein CDS	1257	LAC_01234	16.49	10.27	4.4	5.93	22.44	29.33	22.97	41.39
SAUSA300s075	1258		5.18	1.28	0	0	0	0	0	0
cspA 2 CDS	1259	LAC_01236	110.86	150.27	86.24	137.53	37.09	38.74	64.2	112.46
nuc CDS	1260	LAC_01237	46.34	7.38	46.88	16.62	6.17	1.28	10.68	12.38
emp CDS	1261	LAC_01238	0.16	1.71	0.68	2.76	0.18	1.45	0.25	0.48
ssp CDS	1262	LAC_01239	1.37	1.69	0.63	1.65	0.83	1.43	0.58	0.88
Staphylocoagulase CDS	1263	LAC_01240	0.92	3.85	1.05	5.95	0.11	0.19	0.39	0.59
clfA CDS	1264	LAC_01241	13.74	15.51	6.42	7.46	98.26	61.28	61.39	37.42
hypothetical protein CDS	1265	LAC_01242	2.34	4.13	2.82	3.18	0.48	1.28	1.78	1.9
hypothetical protein CDS	1266	LAC_01243	0.35	0.26	0.48	0	0	0.22	0.53	1.26
hypothetical protein CDS	1267	LAC_01244	25.88	3	2.05	2.67	8.72	4.27	6.01	7.68
hypothetical protein CDS	1268	LAC_01245	36.9	6.4	6.27	2.4	14.12	3.3	8.4	13.82
SAUSA300s006	1269		6451.5	8885.87	5151.09	6984.25	6020.8	8910.74	8386.45	13219.4
smpB CDS	1270	LAC_01248	15.86	38.06	17.03	26.93	5.37	5.23	16.29	22.26
rnr CDS	1271	LAC_01249	18.5	37.58	24.39	35.47	6.78	8.43	20.08	27.47
est 1 CDS	1272	LAC_01250	10.64	21	13	20.49	4.63	4.79	17.49	22.5
secG CDS	1273	LAC_01251	40.81	66.02	26.29	60.18	5.07	7.7	14.67	41.13
hypothetical protein CDS	1274	LAC_01252	30.28	31.14	14.1	18.8	5.91	4.98	14.44	27.55
SAUSA300s127	1275		330.52	46.54	15.71	20.24	387.83	381.3	170.52	292.59
eno CDS	1276	LAC_01253	666.63	447.66	221.62	156.43	664.91	857.46	499.3	527.8
gpmI CDS	1277	LAC_01254	344.38	309.78	61.92	45.01	453.39	643.37	170.71	131.73
tpiA CDS	1278	LAC_01255	303.64	257.5	52.09	41.13	478.23	621.36	166	119.69
pgk CDS	1279	LAC_01256	253.33	195.48	40.92	27.13	441.4	564.75	124.79	100.68
gapA1 CDS	1280	LAC_01257	1044.15	934.36	153.62	107.51	1737.12	2373.06	417.15	378.49
cggR CDS	1281	LAC_01258	336.95	393.83	55.66	43.71	575.56	645.1	76.65	91.38
zipA 2 CDS	1282	LAC_01259	13.8	10.06	3.06	7.42	11.83	10.2	12.59	12.61
SAUSA300s054	1283		5.01	3.72	1.73	0	7.17	13.34	8.59	37
SAUSA300s173	1284		15.42	9.76	7.55	5.1	17.04	20.6	35.8	53.24
Epimerase family protein CDS	1285	LAC_01261	16.42	10.34	8.49	5.37	17.92	22.15	39.6	59.68
clpP 2 CDS	1286	LAC_01262	254.72	181.36	167.41	120.51	154.88	243.66	438.7	952.14
whiA CDS	1287	LAC_01264	25.92	21.53	14.1	16.21	46.75	49.44	87.5	99.41
Gluconeogenesis factor CDS	1288	LAC_01265	22.68	17.19	15.31	10.88	45.46	52.58	89.98	95.11
Nucleotide-binding protein CDS	1289	LAC_01266	19.54	7.96	10.56	9.61	12.26	13.34	28.1	32.15
SAUSA300s278	1290		15.36	4.86	5.88	4.52	7.76	9.63	12.14	23.98
trxB CDS	1291	LAC_01267	43.92	32.95	39.55	33.14	25.21	31.61	67.67	89.85
bepA CDS	1292	LAC_01268	20.62	20.53	15.46	16.76	4.74	7.3	14.22	30.46
maa CDS	1293	LAC_01269	25.72	16.96	12.99	16.69	7.06	8.21	17.42	38.11
lgt CDS	1294	LAC_01270	13.4	6.31	4.84	3.94	3.43	4.81	8.81	16.19
hprK CDS	1295	LAC_01271	21.89	13.53	12.96	11.82	6.86	10.38	20.56	26.81
uvrA CDS	1296	LAC_01272	11.95	13.99	10.41	12.1	5.77	7.95	18.07	16.63
uvrB CDS	1297	LAC_01273	8.87	8.56	7.97	7.09	4.05	5.12	9.98	11.16
hypothetical protein CDS	1298	LAC_01274	46.68	12.89	9.93	4.38	6.08	2.87	7.99	18.65
yfbR CDS	1299	LAC_01275	54.45	9.12	8.22	3.99	6.77	7.18	13.46	20.37
ssaA 1 CDS	1300	LAC_01276	2.5	1.92	1.66	1.54	0.5	0.23	0.28	0.4
prfB CDS	1301	LAC_01277	15.33	11.26	10.67	8.89	2.22	3.63	2.86	2.25
secA 1 CDS	1302	LAC_01278	48.14	68.66	52.48	55.15	29.98	45.9	35.11	42.61
hpf CDS	1303	LAC_01279	462.13	208.84	222.4	107.13	1041.59	2102.43	1225.47	1914.29
hypothetical protein CDS	1304	LAC_01280	0.4	0.17	0	0.38	0.56	0.58	1.23	0.58
comFA CDS	1305	LAC_01281	0.29	0.75	0.2	0.24	0.27	0.27	0.27	0.15
DegV domain-containing protein CDS	1306	LAC_01282	13.25	18.75	14.93	17.66	2.74	4.72	5.73	9.42
yigZ CDS	1307	LAC_01283	21.65	11.49	9.83	9.5	17.81	19.25	30.06	48.46
tagO CDS	1308	LAC_01284	17.65	12.88	10.64	12.29	1.85	2.3	3.7	9.86
dosC CDS	1309	LAC_01285	12.9	27.02	12.59	27.14	3.96	4.82	6.85	11.08
yjjP 1 CDS	1310	LAC_01286	6.72	6.2	4.91	5.96	1.11	2.87	4.35	7.71
hypothetical protein CDS	1311	LAC_01287	11.61	7.92	7.24	7.6	3.34	4.62	7.65	15.6
pepT 2 CDS	1312	LAC_01288	36.39	32.79	28.73	30.14	13.91	19.43	30.87	42.73
garK 1 CDS	1313	LAC_01289	6	9.22	6.75	8.19	3.84	5.45	13.05	23.38
hypothetical protein CDS	1314	LAC_01290	48.13	43.82	21.67	36.79	27.71	25.47	20.65	48.11
hypothetical protein CDS	1315	LAC_01291	12.98	10.36	4.87	7.68	3.28	2.55	3.37	9.8
hypothetical protein CDS	1316	LAC_01292	8.38	9.77	3.3	9.25	0.82	2.06	0.68	3.23
murB CDS	1317	LAC_01293	24.58	21.21	17.54	18.05	6.1	7.16	12.68	23.98
hypothetical protein CDS	1318	LAC_01294	23.79	31.84	20.89	24.51	7.4	7.72	12.4	19.54
SAUSA300s224	1319		26.53	27.75	19.45	28.18	6.99	7.87	11.56	21.85
yclQ CDS	1320	LAC_01295	28.6	27	21.52	22.45	23.05	46.02	41.01	121.8
yusV CDS	1321	LAC_01296	3.31	7.79	4.28	5.88	4.06	6.51	12.58	33.19
feuC 1 CDS	1322	LAC_01297	3.89	7.71	3.19	3.86	3.59	4.93	11.81	48.41
fecD 1 CDS	1323	LAC_01298	4.63	5.29	3.06	3.46	3.59	7.39	15.18	31.78
SAUSA300s223	1324		2.46	1.83	0	2.06	1.34	0	0	0
nrdF CDS	1325	LAC_01299	306.66	152.29	171.28	101.41	73.69	57.43	152.79	176.09
nrdE1 CDS	1326	LAC_01300	209.87	79.35	114.69	53.58	44.97	35.8	109.81	78.32
Flavodoxin CDS	1327	LAC_01301	142.54	29.33	44.92	20.17	24.74	20.98	59.34	57.07
SAUSA300s145	1328		10.03	1.62	0.9	1.09	0.95	1.09	1	4.09
ribN CDS	1329	LAC_01302	8.96	14.83	7.53	11.98	1.12	1.74	2.53	3.68
queF CDS	1330	LAC_01303	12.24	13.92	9.4	9.84	1.27	1.85	2.72	5.7
dtpT CDS	1331	LAC_01304	146.52	113.22	76.59	64.55	15.36	18.74	29.4	32.84
SAUSA300s222	1332		4.85	0	3.34	0	1.32	0	3.7	0
Putative lipid kinase CDS	1333	LAC_01305	11	6.53	3.15	2.26	35.81	37.43	63.06	49.49
SAUSA300s221	1334		13.83	7.9	5.86	5.33	2.32	0	3.24	4.6
Putative 5'(3')-deoxyribonucleotidase CDS	1335	LAC_01306	37.03	11.04	12.22	8.6	8.27	7.89	5.01	6.18
SAUSA300s126	1336		12.76	1.65	3.06	2.78	1.82	3.48	3.38	3.2
SAUSA300s138	1337		12.76	1.65	3.06	2.78	1.82	3.48	3.38	3.2
hisC 1 CDS	1338	LAC_01307	13.2	4.25	3.23	1.59	1.52	3.58	0.78	0.95
opuBB CDS	1339	LAC_01308	31.6	9.97	11.44	9.68	18.01	20.21	29.3	26.7
opuBA CDS	1340	LAC_01309	27.51	8.13	9.63	8.23	12.82	16.17	21.06	22.94
recQ 2 CDS	1341	LAC_01310	26.82	12.07	15.4	12.2	2.07	2.87	4.25	4.93
ettA CDS	1342	LAC_01311	15.98	8.13	8.18	7.08	0.92	1.94	2.21	2.17
ltaS CDS	1343	LAC_01312	95.4	154.6	107.55	132.72	17.89	24.57	52.7	109.54
kipA 2 CDS	1344	LAC_01313	18.39	13.65	9.42	10.72	1.85	2.57	2.77	7.29
kipI 2 CDS	1345	LAC_01314	20.09	16.38	6.85	9.67	1.67	2.12	3.25	8.11
SAUSA300s067	1346		55.32	46.11	24.07	40.56	6.35	8.52	10.36	13.99
hypothetical protein CDS	1347	LAC_01316	10.71	11.17	5.45	6.93	0.14	0.96	2.14	3.49
pabB CDS	1348	LAC_01317	8.46	5.1	4.55	3.83	0.37	0.68	2.11	1.51
trpG 2 CDS	1349	LAC_01318	6.86	5.24	3.78	5.35	0.43	0.33	0.5	1.6
SAUSA300s042	1350		8.22	4.75	3.15	4.58	0.5	0	0	0
queC CDS	1351	LAC_01319	2.61	10.77	3.04	14.84	0.32	0.95	0.97	1.09
queD CDS	1352	LAC_01320	2.31	10.16	4.59	12.82	3.53	6.95	6.76	4.66
queE 2 CDS	1353	LAC_01321	4.3	14.13	7.49	16.72	3.74	4.16	7.71	7.99
hypothetical protein CDS	1354	LAC_01322	10.29	15.17	5.3	10.87	3.4	4.99	8.7	24.29
hypothetical protein CDS	1355	LAC_01323	105.11	42.09	51.44	28.84	10.37	11.7	18.79	53.29
hypothetical protein CDS	1356	LAC_01324	109.91	52.17	59.26	43.81	18.68	12.01	17.61	28.8
saeR CDS	1357	LAC_01325	170.49	96.24	103.65	87.18	27.07	19.2	35.41	55.63
saeS CDS	1358	LAC_01326	122.6	59.93	67.79	52.42	22.86	11.98	22.08	44.45
csbB CDS	1359	LAC_01327	26.04	7.97	8.59	6.07	56.61	65.48	95.4	121
putative oxidoreductase/MSMEI 2347 CDS	1360	LAC_01328	25.42	9.06	8.28	6.33	55.52	64.19	82.45	132.82
corC CDS	1361	LAC_01329	41.47	44.23	22.03	34.99	9.66	13.55	24.47	48.41
nagA CDS	1362	LAC_01330	7.55	13.56	10.32	12.19	4.37	5.68	12.12	24.14
fruA CDS	1363	LAC_01331	3.17	7.5	6.44	6.59	43.89	52.62	11	12.6
lacC 1 CDS	1364	LAC_01332	1.56	2	2.38	2.89	16.97	13.21	4.69	4.07
glcR CDS	1365	LAC_01333	1.78	3.69	3.99	2.71	20.99	20.48	6.42	7.17
ybaK CDS	1366	LAC_01334	1.77	1.19	1.33	2.15	1.4	1.41	1.47	1.62
hypothetical protein CDS	1367	LAC_01335	101.35	52.31	46.02	58.61	12.75	15.07	9.42	34.17
tetA 1 CDS	1368	LAC_01336	15.64	3.85	4.13	3.45	6.39	9.34	12.68	20.81
hypothetical protein CDS	1369	LAC_01337	24.41	10.9	10.88	8.9	4.61	4.83	10.08	10.85
hypothetical protein CDS	1370	LAC_01338	31.97	9.98	10.99	7.03	5.89	7.64	7.95	10.14
hypothetical protein CDS	1371	LAC_01339	36.91	16.38	15.58	12.07	6.54	9.73	12.25	11.39
phrB CDS	1372	LAC_01340	10.65	8.31	8.33	9.26	17.73	28.9	36.53	50.05
ybhI CDS	1373	LAC_01341	8.52	5.49	4.34	4.59	12.57	17.29	21.33	26.82
hypothetical protein CDS	1374	LAC_01342	15.37	11.81	10.59	8.79	10	14.03	15.83	51.1
ydhF CDS	1375	LAC_01343	21.4	21.5	18.54	14.78	9.13	12.96	28.07	44.44
yciC 1 CDS	1376	LAC_01344	7.66	6.59	4.85	5.18	11.06	14.75	20.94	33.74
mgrA CDS	1377	LAC_01345	730.44	547.6	616.44	476.15	137.76	99.74	277.83	241.7
Putative multidrug export ATP-binding/permease protein CDS	1378	LAC_01346	7.42	11.09	9.88	8.26	14.88	20.38	25.81	34.9
cydD CDS	1379	LAC_01347	6.61	6.08	5.8	5.37	13.29	14.46	21.83	27.63
uppP CDS	1380	LAC_01348	34.66	71.99	36.52	56.89	3.48	5.67	7.03	16.61
hypothetical protein CDS	1381	LAC_01349	74.69	29.24	21.27	16.7	261.09	255.43	303.75	286.31
hypothetical protein CDS	1382	LAC_01350	39.5	45.46	15.27	23.33	77.89	118.33	205.95	173.1
yvdD CDS	1383	LAC_01351	37.86	36.7	18.97	23	70.97	100.77	174.44	193.22
hypothetical protein CDS	1384	LAC_01352	6.36	11.68	4.83	7.29	6.32	7.44	11.66	20.4
hypothetical protein CDS	1385	LAC_01353	25.23	21.9	9.81	18.6	26.69	32.93	49.13	89.9
ftsL 2 CDS	1386	LAC_01354	18.43	16.59	10.27	14.26	2.14	1.72	6.88	16.96
Aminoglycoside N(6')-acetyltransferase type 1 CDS	1387	LAC_01355	2.01	1.3	0.48	0.88	0.76	0.88	0.53	1.01
hypothetical protein CDS	1388	LAC_01356	13.78	4.18	2.02	3.39	0.86	0.71	0.69	3.08
hypothetical protein CDS	1389	LAC_01357	11.99	13.08	7.99	10.48	3.9	3.58	9.56	15.1
setC CDS	1390	LAC_01358	8.87	12.51	6.88	8.13	2.25	3.11	8	13.11
oxyR CDS	1391	LAC_01359	40.12	24.6	21.17	19.23	14.12	21.61	34.61	51.05
hypothetical protein CDS	1392	LAC_01360	33.95	19.48	10.53	13.18	15.43	19.54	29.09	41.38
hypothetical protein CDS	1393	LAC_01361	29.08	30.16	22.91	27.38	9.74	16.53	15.61	26.09
putative transcriptional regulatory protein CDS	1394	LAC_01362	26.48	33.28	17.39	22.44	6.68	10.66	10.65	18.34
sarX CDS	1395	LAC_01363	7.93	3.52	2.26	1.22	1.39	0.69	0.83	3.15
hypothetical protein CDS	1396	LAC_01364	8.7	5.96	3.07	1.86	0.73	1.12	0.68	4.18
melR 1 CDS	1397	LAC_01365	13.53	5.71	2.86	2.92	1.18	1.97	1.49	3.87
ybhL CDS	1398	LAC_01366	34.19	12.33	9.62	6.24	6.83	9.51	13.03	22.55
SAUSA300s160	1399		120.84	71.27	107.09	111.26	14.48	13.8	18.94	24.42
sle1 1 CDS	1400	LAC_01367	165.6	98.09	147.49	153.2	19.11	18.91	25.37	32.81
pitA 1 CDS	1401	LAC_01368	17.6	56.04	28.61	46.8	5.97	9.61	10.63	13.77
hypothetical protein CDS	1402	LAC_01369	29.34	48.31	23.46	45.67	10.83	15.04	14.27	26.26
SAUSA300s220	1403		21.14	26.12	11.66	24.6	8.49	11.24	11.61	19.99
bceB 1 CDS	1404	LAC_01370	9.33	9.42	5.83	5.8	1.14	2.68	2.47	6.9
bceA 1 CDS	1405	LAC_01371	12.07	7.41	4.49	4.85	1.17	2.3	3.5	6.83
graS 1 CDS	1406	LAC_01372	17.97	12.4	8.79	8.98	4.39	3.6	12.17	20.42
graR 1 CDS	1407	LAC_01373	18.92	9.56	8.56	6.44	4.71	5.84	13.15	22.05
hypothetical protein CDS	1408	LAC_01374	16.64	8.42	5.62	5.13	4.54	5.11	9.99	18.77
rimI 2 CDS	1409	LAC_01375	47.78	20.69	19.42	14.33	32.08	33.69	57.67	138.61
hypothetical protein CDS	1410	LAC_01376	20.63	14.24	6.73	10.59	4.15	4.08	6.07	16.96
aes CDS	1411	LAC_01377	14.65	11.71	6.87	8.95	0.81	0.47	1.02	2.47
hypothetical protein CDS	1412	LAC_01378	14.83	33.89	14.33	27.71	3.01	3.55	6.32	15.09
SAUSA300s219	1413		12.89	4.45	3.72	6.01	3.27	2.63	6.4	14.26
hypothetical protein CDS	1414	LAC_01379	86.37	99.08	79.5	83.52	21.6	31.08	83.68	170.55
dhaM CDS	1415	LAC_01380	0.53	2.38	15.33	11.8	0	1.74	26.25	39.46
dhaL CDS	1416	LAC_01381	1.39	0.79	9.05	10.32	0.29	1.91	21.55	30.89
dhaK CDS	1417	LAC_01382	0.64	1.37	10.43	9.78	1.14	2.41	23.82	37.47
feuC 2 CDS	1418	LAC_01383	12.94	12.98	8.21	7.15	5.33	4.4	5.88	8.58
feuB CDS	1419	LAC_01384	13.64	11.93	8.36	7.23	4.76	6	8.25	17.31
fepC CDS	1420	LAC_01385	32.5	32.29	15.35	18.54	19.91	25	49.33	86.17
hypothetical protein CDS	1421	LAC_01386	11.26	7.46	8.47	7.78	1.93	3.5	4.97	9.66
SAUSA300s050	1422		379.88	291.79	19.34	21.26	396.78	502.61	50.83	96.1
nupG CDS	1423	LAC_01388	57.44	61.3	51.67	53.71	8.54	12.5	32.24	60.77
bmrA CDS	1424	LAC_01389	26.78	11.41	33.07	11.34	34.22	27.54	55.15	52.52
dacA CDS	1425	LAC_01390	5.57	10.94	6.03	7.81	0.39	0.38	0.27	0.78
tarD CDS	1426	LAC_01391	7.2	6.65	9.52	9.27	2.87	4.15	6.08	9.68
tagX CDS	1427	LAC_01392	14.04	14.06	11.79	14.3	5.62	12.01	14.21	18.33
tarB CDS	1428	LAC_01393	12.24	8.2	8	8.17	7.29	12.96	13.3	19.51
tagG CDS	1429	LAC_01394	48.51	47.93	32.64	38.47	11.25	18.32	25.34	57.4
tagH 2 CDS	1430	LAC_01395	44.14	32.19	25.57	29.06	15.88	19.34	49.74	108.81
tarA CDS	1431	LAC_01396	29.23	16.88	13.57	16.46	3.77	5.47	9.59	13.02
SAUSA300s198	1432		33.28	19.07	15.45	18.74	4.33	6.29	11.04	14.81
hypothetical protein CDS	1433	LAC_01397	6.03	5.28	4.97	3.96	4.05	2.97	6.45	27.34
ideR CDS	1434	LAC_01398	30.4	15.46	10.62	10.46	14.05	16.45	26.61	28.37
znuC 2 CDS	1435	LAC_01399	1493.64	1080.87	823.91	568.83	161.12	199.18	427.47	265.02
mntB CDS	1436	LAC_01400	951.38	655.55	558.96	367.79	91.7	101.4	262.23	123.6
mntA CDS	1437	LAC_01401	1363.64	955	663.21	512.14	145.48	136.42	323.14	141.38
SAUSA300s113	1438		1520.17	1213.06	689.42	633.74	193.31	176.1	399.7	194.78
SAUSA300s049	1439		639.75	510.2	344.99	248.72	448.2	356.87	761.71	781.99
nhaK 1 CDS	1440	LAC_01403	27.44	17.04	13.04	12.13	66.14	90.19	100.94	159.34
mrpG CDS	1441	LAC_01404	0.27	0.39	0.12	0	0.19	1.22	1.49	0.64
mrpF CDS	1442	LAC_01405	0.38	0.19	0.53	0.64	0.28	0.48	0.39	0.92
mrpE CDS	1443	LAC_01406	1.13	0.24	0	0.4	0.53	0.1	0.37	0.46
mnhD1 2 CDS	1444	LAC_01407	0.16	0.23	0.18	0.35	0.14	0.26	0.4	0.52
mrpC CDS	1445	LAC_01408	0.23	0.67	0.47	1.13	0.86	1.55	0.69	4.22
hypothetical protein CDS	1446	LAC_01409	0.27	0	0	0.46	0.3	0.34	0.42	0
hypothetical protein CDS	1447	LAC_01410	0.12	0.72	1	0.4	0.13	0.91	0.92	1.74
hypothetical protein CDS	1448	LAC_01411	0.38	1.14	0	0.43	0.7	0.96	0.59	1.11
SAUSA300s291	1449		0	0	3.09	0	1.63	0.94	0	3.23
hypothetical protein CDS	1450	LAC_01412	1.35	0.63	0.1	0.24	0.27	0.27	0.11	1.18
SAUSA300s290	1451		0	0	0	0	0.69	0.8	0	0.92
hypothetical protein CDS	1452	LAC_01414	0.44	0.44	0.2	0.61	0.12	0.46	0	0.79
hypothetical protein CDS	1453	LAC_01415	0.15	0.88	0	0	0	0.37	0	0
hypothetical protein CDS	1454	LAC_01416	0.61	0.3	0	0	0	0	0.31	0.58
hypothetical protein CDS	1455	LAC_01417	0.82	0.23	0.34	0.52	0.31	0.23	0.38	0.54
ftsK 2 CDS	1456	LAC_01418	0.4	0.25	0	0.1	0.09	0.36	0	0.16
SAUSA300s259	1457		0.95	0	0	0	0	0.6	0	1.37
hypothetical protein CDS	1458	LAC_01419	1.66	0.81	0.29	0.7	0.73	0.74	0.86	1.21
N-acetylmuramoyl-L-alanine amidase domain-containing protein CDS	1459	LAC_01420	0.26	0.11	0	0.12	1.17	0.74	0.96	0.69
ftsL 3 CDS	1460	LAC_01421	1.25	0.29	0.18	0.88	2.87	4.2	3.51	12.4
rcsF 1 CDS	1461	LAC_01422	29.69	11.3	7.04	4.91	16.37	15.27	21.72	94.98
hypothetical protein CDS	1462	LAC_01423	45.6	25.73	30.04	24.33	18.83	20.57	40.87	95.25
hypothetical protein CDS	1463	LAC_01424	48.91	31.59	33.55	24.56	18.91	20.35	48.16	104.63
SAUSA300s137	1464		29.47	15.15	22.65	14.21	12.99	7.1	16.42	46.56
hypothetical protein CDS	1465	LAC_01425	7.75	5.75	7.82	6.48	1.66	1.21	3.38	7.58
SAUSA300s089	1466		32.83	18.32	3.8	8.61	78.31	65.79	66.32	131.76
SAUSA300s150	1468		58.28	28.44	20.36	15.15	56.15	55.56	58.26	101.62
sarA CDS	1469	LAC_01426	98.76	86.39	47.93	48.45	104.15	103.56	121.86	227.09
pip CDS	1470	LAC_01427	5.9	5.99	0.68	1.97	27.7	38.49	46.51	86.66
hypothetical protein CDS	1471	LAC_01428	13.1	2.25	2.24	3.44	6.03	6.65	3.3	11.86
hypothetical protein CDS	1472	LAC_01429	95.25	88.23	64.79	50.56	216.39	290.27	160.88	337.26
dehH1 CDS	1473	LAC_01430	29.27	14.54	13.69	13.53	8.67	11.85	25.86	45.19
hdl IVa CDS	1474	LAC_01431	19.95	9.05	8.99	9.1	5.29	9.4	10.85	22.69
putative ABC transporter permease protein CDS	1475	LAC_01432	11.13	5.55	4.66	5.46	1.29	0.99	1.8	3.46
btuF CDS	1476	LAC_01433	35.72	17.14	10.6	12.28	1.24	2.19	2.8	6.17
nth 2 CDS	1477	LAC_01434	0.85	1.27	0.34	0.61	0.67	0	0.56	0.53
argS CDS	1478	LAC_01435	36.7	34.16	25.88	26.43	4.59	5.68	8.01	17.17
ywiB CDS	1479	LAC_01436	10.71	10.64	6.03	8.25	1.22	1.75	1.85	4.96
hypothetical protein CDS	1480	LAC_01437	0	0	0.5	0	1.18	3.6	0	4.14
adh CDS	1481	LAC_01438	4.84	2.51	4.66	0.9	143.5	215.12	167.56	187.89
hypothetical protein CDS	1482	LAC_01439	56.66	36.27	29.23	29.18	8.1	9.6	12.73	22.62
Deoxyguanosinetriphosphate triphosphohydrolase-like protein CDS	1483	LAC_01440	50.68	28.73	32.28	23.03	6.05	7.81	12.15	20.68
paiA 1 CDS	1484	LAC_01441	35.32	15.35	16.04	15.24	3.02	5.31	10.55	15.48
ywqN 1 CDS	1485	LAC_01442	14.17	21.04	46.03	68.39	6.47	8.52	50.48	138.16
yhdN 2 CDS	1486	LAC_01443	10.09	10.07	12.19	10.5	4.15	6.53	8.32	12.75
hypothetical protein CDS	1487	LAC_01444	4.77	1.47	1.88	0.83	0.47	0.39	0.94	1.43
hypothetical protein CDS	1488	LAC_01445	7.57	3.28	5.44	1.58	0.69	0.2	2.41	2.96
hypothetical protein CDS	1489	LAC_01446	4.03	1.18	2.44	0.41	0.4	0.31	1.21	1.14
hypothetical protein CDS	1490	LAC_01447	3.14	1.89	1.5	1.42	0.2	0.23	0.65	1.22
hypothetical protein CDS	1491	LAC_01448	1.54	1.1	0.34	0.41	0.27	0.39	1.13	0.89
hypothetical protein CDS	1492	LAC_01449	4.09	2.02	0.63	0	0.5	1.14	1.38	2.62
hypothetical protein CDS	1493	LAC_01450	4.29	1.82	2.2	0.82	0.54	0.62	1.12	1.59
hypothetical protein CDS	1494	LAC_01451	7.13	1.3	1.03	0.42	0.95	1.25	0.95	2.52
hypothetical protein CDS	1495	LAC_01452	3.88	3.66	1.53	0.82	1.21	1.08	3.01	4.35
hypothetical protein CDS	1496	LAC_01453	5.59	4.1	1.21	1.15	1.1	1.81	2.2	3.62
hypothetical protein CDS	1497	LAC_01454	7.86	2.15	1.92	1.01	1.39	2.05	2.4	3.49
hypothetical protein CDS	1498	LAC_01455	3.34	1.84	2.56	0.72	1.01	1.32	2.83	3.66
Ribonuclease CDS	1499	LAC_01456	4.52	1.47	2.54	1.2	1.02	2.24	2.64	2.3
ywnA CDS	1500	LAC_01457	3.79	3.4	3.03	1.03	1.73	2.21	4.3	3.3
rclA CDS	1501	LAC_01458	6.48	4.88	4.33	3.58	2.05	3.9	5.19	5.41
hypothetical protein CDS	1502	LAC_01459	5.45	9.44	3.13	5.69	0.99	0	1.38	4.91
Phosphomevalonate kinase CDS	1503	LAC_01460	7.35	19.86	8.99	16.81	8.26	8.9	21.21	25.2
thrB 2 CDS	1504	LAC_01461	6.71	19.62	12.5	18.27	7.02	8.56	23.58	23.14
galK CDS	1505	LAC_01462	2.53	8.14	6.33	9.16	1.52	1.8	4.88	10.21
lipL CDS	1506	LAC_01463	119.9	101.51	79.83	78.15	32.09	36.63	89.25	127.75
pta CDS	1507	LAC_01464	87.2	59.8	55.88	51.15	24.38	21.7	57.09	90.76
Putative heme-dependent peroxidase CDS	1508	LAC_01465	78.06	46.7	44.62	37.57	31.05	44.47	92.44	232.13
SAUSA300s168	1509		43.95	37.63	14.15	10.19	276.91	138.36	311.12	293.63
SAUSA300s047	1510		89.01	87.7	19.11	16.22	387.58	269.06	334.01	298.55
yjjP 2 CDS	1511	LAC_01467	16.09	13.41	9.44	12.55	2.27	2.93	4.26	6.44
hypothetical protein CDS	1512	LAC_01468	16.54	7.38	10.04	6.59	1.78	2.58	5.62	4.45
yhdG 1 CDS	1513	LAC_01469	16.63	26.01	9.94	10.49	7.87	8.19	9.17	8.74
hypothetical protein CDS	1514	LAC_01470	15.57	12.81	6.38	10.2	1.84	3.43	1.28	11.52
hypothetical protein CDS	1515	LAC_01471	14.06	34.34	23.17	33.72	1.78	2.43	3.26	10.28
ung CDS	1516	LAC_01472	6.15	8.86	8.22	11.65	0.26	0.81	1.17	4.77
pdxK CDS	1517	LAC_01473	27.38	19.7	27.3	25.46	8.77	10.89	32.77	37.17
SAUSA300s193	1518		21.56	12.88	24.04	12.98	26.41	26.91	36.49	188.79
SAUSA300s140	1519		189.66	81.7	161.86	91.97	265.9	225.01	344.31	1900.39
hypothetical protein CDS	1520	LAC_01474	366.03	164.01	352.2	203.94	528.47	463.49	757.51	3766.13
hypothetical protein CDS	1521	LAC_01475	21.28	7.9	7.73	11.06	23.85	19.29	13.81	188.79
hypothetical protein CDS	1522	LAC_01476	1.8	3.15	2.05	1.95	0.35	0.13	0.65	1.68
yhfS CDS	1523	LAC_01477	1.63	2.48	1.41	1.76	0.56	0.34	1.09	0.74
yhfT CDS	1524	LAC_01478	2.4	1.51	1.36	1.98	0.06	0.35	0.6	0.28
SAUSA300s074	1525		355.79	242.14	391.04	262.69	396.03	345.94	534.39	4069.02
proP CDS	1526	LAC_01479	10.7	9.46	7.18	3.98	7.2	7.78	16.14	27.24
gph 2 CDS	1527	LAC_01480	30.43	7.12	11.23	7.41	1.44	1.5	6.03	4.49
hxlB CDS	1528	LAC_01481	72.27	44.31	35.28	33.21	71.21	48.67	140.49	94.48
3-hexulose-6-phosphate synthase CDS	1529	LAC_01482	73.35	32.87	32.37	22.86	72.54	46.36	131.1	97.85
nagB 2 CDS	1530	LAC_01483	16.98	7.82	11.07	7.87	12.45	12.18	33.14	60.6
hypothetical protein CDS	1531	LAC_01484	53.05	33.03	28.3	26.64	7.12	9.65	18.1	16.03
bshB2 CDS	1532	LAC_01485	54.44	37.56	33.82	37.12	6.49	9.43	20.97	23.36
folE2 CDS	1533	LAC_01486	64.66	43.28	40.84	36.47	9.69	9.69	25.25	26.1
tagE 2 CDS	1534	LAC_01487	27.65	13.84	11.59	9.49	12.53	20.04	22.63	46.31
tagE 3 CDS	1535	LAC_01488	14.81	6.42	6.65	5.55	3.13	5.35	6.75	12.99
sdrE CDS	1536	LAC_01489	5.92	2.66	1.39	1.09	0.9	0.67	0.82	0.94
sdrD CDS	1537	LAC_01490	13.69	9.68	2.84	5.82	0.88	1.03	1.11	2.21
sdrC CDS	1538	LAC_01491	0.76	1.01	0.6	0.5	0.09	0.21	0.25	0.28
azo1 CDS	1539	LAC_01492	29.78	18.6	15.95	14.53	3.74	6.35	10.34	36.51
ywpJ 1 CDS	1540	LAC_01493	20.39	17.56	10.64	12.61	4.09	5.15	7.55	18.52
tadA 2 CDS	1541	LAC_01494	28.11	20.44	11.13	17.22	2.34	2.89	6.28	6.65
dgk CDS	1542	LAC_01495	22.68	13.62	9.78	9.13	1.37	1.5	2.68	4.35
dck CDS	1543	LAC_01496	39	31.21	21.71	25.64	2.43	2.57	5.89	26.67
ppaX CDS	1544	LAC_01497	74.69	21.41	18.93	14.61	8.17	13.66	17.83	21.6
ilvE CDS	1545	LAC_01498	107.34	33.83	31.79	19.16	25.72	37.96	39.13	31.9
putative epimerase/dehydratase CDS	1546	LAC_01499	18.41	13.84	79.75	81.28	3.68	5.34	43.51	81.79
araB CDS	1547	LAC_01500	2.61	1.48	7.32	6.58	0.1	0.3	1.45	5.4
hchA CDS	1548	LAC_01501	289.64	91.68	42	29.38	421.18	528.19	543.16	419.23
Putative pyridoxal phosphate-dependent acyltransferase CDS	1549	LAC_01502	28.63	16.89	62.24	61.18	8.13	12.37	79.12	114.07
yxeP 2 CDS	1550	LAC_01503	27.93	6.76	11.74	6.18	2.88	2.4	6.14	6.47
tuf CDS	1551	LAC_01504	1018.33	2173.18	1609.57	2179.86	416.36	955.51	1346.78	1342.76
fusA CDS	1552	LAC_01505	335.37	1374.33	904.01	1367.36	94.69	315.51	499.18	475.84
SAUSA300s218	1553		310	1301.14	850.87	1303.33	89.05	282.49	464.93	436.36
rpsG CDS	1554	LAC_01506	247.27	1213.18	703.44	1190.34	65.38	189.09	367.59	366.01
rpsL CDS	1555	LAC_01507	270.44	1460.96	804.03	1500.15	63.44	180.68	337.28	374.37
rplGB CDS	1556	LAC_01508	174.92	614.4	313.02	539.73	40.2	119.28	193.59	252.99
rpoC CDS	1557	LAC_01509	135.58	315.81	233.61	273.85	25.42	40.5	58.85	63.02
SAUSA300s125	1558		274.67	371.88	310.64	279.1	41.9	47.1	91.65	79.42
rpoB CDS	1559	LAC_01510	109.66	271.74	187.86	256.13	12.33	19.78	33.65	29.93
SAUSA300s142	1560		91.23	91.27	56.17	65.97	12.71	15.41	15.78	29.84
rsmC CDS	1561	LAC_01511	9.05	55.47	26	54.13	2.64	10.23	8.16	13.05
rplL CDS	1562	LAC_01512	128.25	519.4	260.39	422.58	54.41	263.38	196.82	320.4
rplJ CDS	1563	LAC_01513	104.22	765.45	344.27	660.43	39.74	159.02	169.78	140.61
SAUSA300s132	1564		122.52	322.58	155.1	251.23	37.31	127.69	125.99	143.73
rplA CDS	1565	LAC_01515	106.21	806.82	358.97	725.31	24.33	84.27	64.06	98.99
rplK CDS	1566	LAC_01516	180.25	1066.72	484.4	988.84	42.86	93.19	113.63	143.39
nusG 1 CDS	1567	LAC_01517	71.56	96.91	68.6	73.99	26.85	27.57	70.62	90.3
secE CDS	1568	LAC_01518	36.91	35.59	21.63	38.3	12.5	16.75	22.32	38.52
sigH CDS	1569	LAC_01519	23.5	22.96	20.46	16.85	13.67	15.2	46.73	54.77
hypothetical protein CDS	1570	LAC_01520	35.05	27.12	30.27	22.99	21.95	25.86	66.75	68.53
Putative TrmH family tRNA/rRNA methyltransferase CDS	1571	LAC_01521	18.19	12.19	17.12	11.73	16.73	13.55	35.66	34.68
mrnC CDS	1572	LAC_01522	22.33	11.24	10.96	9.29	14.22	16.94	35.95	29.98
cysS CDS	1573	LAC_01523	16.93	11.73	16.34	13.29	13.67	18.27	49.43	40.58
cysE CDS	1574	LAC_01524	10.55	11.17	12.49	7.81	8.52	10.29	25.9	20.29
SAUSA300s146	1575		76.57	40.15	27.86	21.7	36.52	37.42	52.86	121.17
gltX CDS	1576	LAC_01526	65.85	56.26	55.52	49.5	4.6	5.22	8.71	13.77
SAUSA300s217	1577		63.76	53.84	56.99	48.95	3.82	4.98	8.63	12.7
yacL CDS	1578	LAC_01527	18.62	24.58	17.48	20.9	5.68	5.98	8.65	17.4
radA CDS	1579	LAC_01528	10.78	17.06	14.46	14.55	3.29	4.14	4.81	8.03
clpC CDS	1580	LAC_01529	58.33	35.31	36.43	23.82	52.77	87.71	168.28	362.65
mcsB CDS	1581	LAC_01530	50.19	34.21	31.86	23.88	54.42	106.09	197.77	397.2
mcsA CDS	1582	LAC_01531	47.59	30.19	29.25	21.86	62.6	90.04	188.12	377.26
ctsR CDS	1583	LAC_01532	44.51	19.83	18.06	13.09	56.3	89.58	145.15	323.48
nupC 1 CDS	1584	LAC_01533	79.5	57.4	84.19	100.62	5.02	8.57	23.29	46.14
pdxT CDS	1585	LAC_01534	112.87	77.88	65.23	85.02	37.22	59.77	74.49	84.58
pdxS CDS	1586	LAC_01535	64.05	55.56	53.26	71.98	19.89	28.11	35.33	40.58
gabR CDS	1587	LAC_01536	7.07	2	2.48	1.31	0.06	0.49	0.94	3.24
SAUSA300s216	1588		0	0.65	0	0	0	0	0	0
lysS CDS	1589	LAC_01553	67.36	82.12	70.61	80.07	11.05	10.34	26.25	33.54
folK CDS	1590	LAC_01554	33.29	39.76	34.77	41.9	3.29	3.16	9.18	17.71
folB CDS	1591	LAC_01555	12.94	13.86	8.19	14.01	1.39	2.53	3.4	5.96
folP CDS	1592	LAC_01556	9.51	6.38	5.86	6.21	1.42	1.57	2.72	6.68
cysK CDS	1593	LAC_01557	143.39	77.72	79.47	57.87	90.89	130.19	320.64	353.23
hslO CDS	1594	LAC_01558	5.99	9.41	10.07	10.01	1.63	1.54	4.3	4.57
ftsH CDS	1595	LAC_01559	105.41	154.7	113.28	141.93	21.97	27.1	49.92	86.84
hpt CDS	1596	LAC_01560	26.38	57	25.36	41.7	3.22	5.41	8.44	26.32
tilS CDS	1597	LAC_01561	10.51	25.08	9.82	16.37	1.41	2.33	4.06	10.88
yugI 2 CDS	1598	LAC_01562	238.34	145.4	107.8	104.6	58.27	70.22	109.99	196.81
divIC CDS	1599	LAC_01563	40.3	19.07	21.24	16.35	10.35	9.66	14.76	23.06
hslR CDS	1600	LAC_01564	28.53	17.03	16.62	13.03	9.63	4.98	11.21	8.69
mazG CDS	1601	LAC_01565	31.54	25.25	22.94	19.24	7.59	5.09	17.55	17.48
murJ 2 CDS	1602	LAC_01566	25.47	19.29	17.52	12.28	4.22	4.33	12.48	12.9
mfd CDS	1603	LAC_01567	25.91	13.3	16.64	10.94	3.1	3.8	11.43	12.16
pth CDS	1604	LAC_01568	27.17	14.39	13.72	9.29	2.96	4.59	7.64	11.52
rplY CDS	1605	LAC_01569	274.18	984.5	501.45	878.3	58.29	154.93	243.1	407.24
prs CDS	1606	LAC_01570	66.99	81.27	59.04	70.26	11.23	15.32	34.31	45.64
glmU CDS	1607	LAC_01571	25.42	38	24.52	41.63	5.57	6.55	18.64	26.47
spoVG CDS	1608	LAC_01572	172.58	152.19	78.04	83.31	318.6	323.96	569.26	554.54
yabJ CDS	1609	LAC_01573	150.6	84.12	47.18	35.77	288.84	280.63	432.36	392.4
purR CDS	1610	LAC_01574	64.18	47.3	31.84	31.07	58.02	75.15	112.79	131.78
ispE CDS	1611	LAC_01575	32.51	29.81	18.21	25.07	4.54	7.8	11.64	21.48
hypothetical protein CDS	1612	LAC_01576	108.82	171.62	61.2	117.49	25.83	33.73	43.27	88.38
rsmA CDS	1613	LAC_01577	9.9	9.54	10.17	8.64	2.51	2.23	4.11	5.63
rnmV 2 CDS	1614	LAC_01578	11.57	5.8	5.38	6.65	1.26	1.99	0.77	3.86
dtd3 CDS	1615	LAC_01579	59.94	35.45	40.57	33.87	6.84	7.29	15.98	20.53
metG CDS	1616	LAC_01580	80.65	51.1	59.11	51.81	7.32	9.66	23.48	32.94
rsmI CDS	1617	LAC_01581	4.99	7.41	5.86	10.66	0.4	0.87	2.11	4.6
hypothetical protein CDS	1618	LAC_01582	2.96	1.85	0.86	2.08	0.34	0.2	0.71	2.02
yfiC CDS	1619	LAC_01583	1.98	5.56	2.06	4.29	0.35	0.13	1.06	1.54
yabA CDS	1620	LAC_01584	28.34	13.25	10.3	14.92	1.34	1.26	5.95	9.97
hypothetical protein CDS	1621	LAC_01585	17.87	9.46	8.65	6.7	1.42	1.45	4.2	5.71
dnaX 1 CDS	1622	LAC_01586	48.66	25.49	19.91	19.39	4.3	6.56	8.56	17.14
hypothetical protein CDS	1623	LAC_01587	40.59	24.8	23.51	32.05	7.83	9.88	20.63	31.54
tmk CDS	1624	LAC_01588	11.24	6.25	5.28	6.19	0.96	1.26	3.16	3.53
speA CDS	1625	LAC_01589	3.6	1.77	1.68	2.13	0.79	1.49	2.48	2.55
SAUSA300s215	1626		0	0	0	0	0	0	0	0
SAUSA300s088	1627		0	2.68	2.49	3.02	0	0	2.75	15.61
recR CDS	1628	LAC_01593	83.11	80.91	74.83	66.19	23.34	35.13	74.76	123.43
Nucleoid-associated protein CDS	1629	LAC_01594	53.72	57.64	57.54	46.32	16.52	26.02	51.75	97.65
dnaX 2 CDS	1630	LAC_01595	18.43	17.96	14.93	18.11	2.47	4.21	7.49	14.89
argA CDS	1631	LAC_01596	6.51	6.26	3.36	5.93	1.61	1.85	2.37	4.9
SAUSA300s005	1632		596.53	1187.79	585.69	271.32	1057.34	1215.48	641.83	6475.27
treR 1 CDS	1633	LAC_01600	1.22	2.37	3.6	4.27	0.93	0.53	1.79	2.46
treA CDS	1634	LAC_01601	0.95	1.48	2.18	3.56	0.15	0.36	1.37	1.67
treP 1 CDS	1635	LAC_01602	0.79	1.13	4.05	7.27	0.12	0.61	5.14	7.56
gltB 1 CDS	1636	LAC_01604	85.47	49.69	1.35	1.2	11.17	15.72	0.32	0.54
gltA CDS	1637	LAC_01605	73.58	37.22	0.39	0.16	5.67	11.78	0.18	0.17
gltC CDS	1638	LAC_01606	3.95	3.52	2.54	1.91	0.29	0.66	1.07	1.39
hypothetical protein CDS	1639	LAC_01607	21.73	8.49	6.34	5.71	1.18	1.09	1.17	1.91
hypothetical protein CDS	1640	LAC_01608	29.5	14.28	12.03	7.46	2.22	1.68	1.81	3.57
bltD 1 CDS	1641	LAC_01609	20.05	17.79	17.5	16.56	5.32	9.51	8.65	19.8
nudG 1 CDS	1642	LAC_01610	12.84	8.15	8.78	6.88	2.89	5.04	4.93	6.22
hypothetical protein CDS	1643	LAC_01611	16.97	18.79	13.08	15.86	6.59	9.01	7.89	42.28
SAUSA300s201	1644		41.01	12.99	15.82	15.54	1.79	2.06	5.84	21.28
sle1 2 CDS	1645	LAC_01612	35.46	26.73	41.63	42.49	1.94	2.61	3.53	14.14
metQ 2 CDS	1646	LAC_01613	44.53	10.46	1.46	1.23	7.24	5.48	2.39	3.32
metP 2 CDS	1647	LAC_01614	23.23	5.24	1.22	0.59	1.8	3.47	1.52	0.51
metN CDS	1648	LAC_01615	27.47	7.47	1.04	0.38	1.49	3.32	1.33	1.2
mccB CDS	1649	LAC_01616	2.89	5.19	1.92	2.95	1.93	3.45	5.08	11.06
mccA CDS	1650	LAC_01617	1.48	2.33	0.76	0.43	0.93	2.07	2.33	6.12
hypothetical protein CDS	1651	LAC_01618	2.73	6.81	2.32	3.49	0.13	0.07	0.27	0.42
SAUSA300s277	1652		4.62	9.61	3.82	7.72	1.01	0	0	0
hypothetical protein CDS	1653	LAC_01619	0	1.01	0.94	0	0	0	0	0
est 2 CDS	1654	LAC_01620	17.22	16.63	14.56	13.86	4.61	4.63	11.76	14.24
hypothetical protein CDS	1655	LAC_01621	25.31	22.72	18.55	17.4	4.77	8.22	12.28	21.14
SAUSA300s159	1656		12.8	9.87	9.34	9.02	8.63	13.33	30.42	33.5
hypothetical protein CDS	1657	LAC_01622	30.8	22.23	18.28	19.66	26.14	39.42	75.01	101.12
hypothetical protein CDS	1658	LAC_01623	10.59	9.97	9.85	8.85	6.87	11.31	29.14	28.24
nuoL CDS	1659	LAC_01624	5.44	4.66	5.62	4.24	2.71	4.56	15.55	20.8
SAUSA300s087	1660		3.41	0	0.52	0.63	0	0	0	0.55
yciC 2 CDS	1661	LAC_01626	0.32	0.96	0.36	0.22	0.07	0	0.2	0.28
hypothetical protein CDS	1662	LAC_01627	2.79	2.96	2.19	3.33	2.61	5.99	5.46	5.74
hypothetical protein CDS	1663	LAC_01628	10.35	6.77	5.43	6.59	5.78	5.1	6.39	14.74
hypothetical protein CDS	1664	LAC_01629	12.46	4.98	3.96	3	4.45	6.46	8.22	9.5
hypothetical protein CDS	1665	LAC_01630	10.37	6.07	4.39	2.88	4.91	7.1	7.44	13.26
lpl2 1 CDS	1666	LAC_01631	5.95	2.19	0.72	1.11	3.58	3.1	4.21	6.93
putative lipoprotein CDS	1667	LAC_01632	1.38	1.47	1.91	0.58	0.43	0.43	0.9	1.71
lpl2 2 CDS	1668	LAC_01633	0.86	0.42	0.26	0.72	0.21	0.18	0.29	0.96
putative lipoprotein CDS	1669	LAC_01634	0.4	0.15	0.55	0	0.05	0.13	0.46	0.72
putative lipoprotein CDS	1670	LAC_01635	0.49	0.29	0.14	0.33	0.37	0.25	0.82	0.42
lpl2 3 CDS	1671	LAC_01636	0.4	0.15	0.21	0	0	0	0.23	0.44
lpl2 4 CDS	1672	LAC_01637	0.1	0.43	0.47	0.16	0	0.24	0	0.14
lpl2 5 CDS	1673	LAC_01638	1.39	0.24	0.23	0.55	0.09	0	0.12	0.59
lpl2 6 CDS	1674	LAC_01639	0.15	0	0.13	0	0.37	0	0.37	0.63
lpl2 7 CDS	1675	LAC_01640	0.39	0.14	0	0.32	0.11	0.24	0.15	0.14
hypothetical protein CDS	1676	LAC_01641	79.9	42.53	17.66	14.28	48.25	23.31	25.67	25.71
hypothetical protein CDS	1677	LAC_01642	1.08	8.63	1.84	11.95	0.45	0.77	1.18	3.04
SAUSA300s182	1678		1.07	8.64	1.83	12.03	0.45	0.77	1.17	3.16
hypothetical protein CDS	1679	LAC_01643	0.23	6.01	1.55	6.39	0	0	0	1.3
hypothetical protein CDS	1680	LAC_01644	14.19	5.42	5.43	3.48	0.45	0.24	1.71	1.71
hsdM 2 CDS	1681	LAC_01645	8.3	8.14	7.39	6.04	0.57	1.25	2.01	1.83
SAUSA300s276	1682		0	0	0	0	0	0	0	1.8
tst 2 CDS	1683	LAC_01646	1.02	0.67	0.78	0.95	0.25	0.57	1.04	2.13
SAUSA300s214	1684		0	0.61	0.56	0	0	0	0	0.59
speC 1 CDS	1685	LAC_01647	1.67	0.16	0.46	0.74	0.61	0.28	0.51	0.8
tst 3 CDS	1686	LAC_01648	0.22	0.33	0	0.37	0.24	0.28	0.34	1.12
speC 2 CDS	1687	LAC_01649	3.12	1.33	0.61	0.37	0.37	0.42	0.85	1.45
hypothetical protein CDS	1688	LAC_01650	0.56	0	0.15	0.75	0.12	0	0.51	0.48
tst 4 CDS	1689	LAC_01651	0.44	0.65	0.15	0.55	0.36	0.41	1.34	1.9
SAUSA300s213	1690		1.11	3.29	0	3.71	1.21	1.39	0	1.6
speC 3 CDS	1691	LAC_01652	0.34	0.37	0.23	0.28	0	0	0	0.24
speC 4 CDS	1692	LAC_01653	0.22	0.22	0.1	0.12	0.08	0	0	0.21
speC 5 CDS	1693	LAC_01654	0.45	0.17	0.61	0.19	0.24	0.28	0.51	1.77
tst 5 CDS	1694	LAC_01655	1.37	0.85	0.79	0.76	2.86	2.43	2.26	4.6
qorB CDS	1695	LAC_01656	1.06	1.5	1.33	1.53	6.51	8.74	13.99	20.83
hypothetical protein CDS	1696	LAC_01657	1.62	2.24	0.45	0.36	3.53	5.95	7.89	23.47
SAUSA300s105	1697		4.16	0	1.91	0	1.51	0	2.11	4
hypothetical protein CDS	1698	LAC_01658	6.09	3.77	0	1.7	0.55	0.64	1.55	8.05
SAUSA300s212	1699		5.06	2.51	2.33	14.11	1.84	2.12	5.15	14.6
hypothetical protein CDS	1700	LAC_01659	0.28	0.84	0	0.48	0	0	0.87	1.23
gshA CDS	1701	LAC_01660	0.99	1.47	1.37	1.29	0.48	0.55	0.5	1.75
SAUSA300s066	1702		3.17	3.53	2.18	1.32	0.86	0.99	1.21	1.14
hypothetical protein CDS	1703	LAC_01662	2.6	2.58	1.59	0.97	1.26	0.73	1.1	2.5
guaA CDS	1704	LAC_01663	360.34	105.53	171.98	78.4	50.9	18.12	41.76	41.8
guaB CDS	1705	LAC_01664	275.59	56.38	108.27	36.14	30.06	11.64	28.2	19.3
pucK CDS	1706	LAC_01665	286.56	40.93	92.07	24.75	15.05	3.64	9.8	3.48
xpt CDS	1707	LAC_01666	338.73	49.28	100.53	23.09	14.12	5.55	7.26	3
SAUSA300s004	1708		211.28	107.52	75.1	49.92	7.33	3.74	2.28	1.08
hypothetical protein CDS	1709	LAC_01668	14.08	9.61	26.22	15.59	46.72	70.61	242.57	463.8
hypothetical protein CDS	1710	LAC_01669	41.11	18.95	26.14	17.23	11.76	23.34	52.5	73.93
hypothetical protein CDS	1711	LAC_01670	97.11	73	62.61	57.77	10.09	17.29	34.88	45.37
SAUSA300s211	1712		0.49	0	0	1.62	1.06	1.22	1.48	0.7
tcyP CDS	1713	LAC_01671	11.29	7.39	7.78	5.05	4.06	5.15	16.45	15.71
nfrA CDS	1714	LAC_01672	9.62	7.71	7.29	4.82	7.61	6.94	15.11	29.12
ahpC CDS	1715	LAC_01673	617.47	266.16	251.16	202.41	411.17	278.85	792.44	590.25
ahpF CDS	1716	LAC_01674	333.6	166.95	156.28	134.46	226.77	135.59	420.05	270.29
hypothetical protein CDS	1717	LAC_01675	32.5	29.04	11.82	18.11	9.19	7.55	11.47	26.24
hypothetical protein CDS	1718	LAC_01676	52.01	27.95	26.71	26.49	14.05	25.61	39.27	77.82
hypothetical protein CDS	1719	LAC_01677	13.14	9.83	8.99	10.73	3.06	5.78	7.34	13.59
gpmA 1 CDS	1720	LAC_01678	10.74	5.35	4.32	2.45	1.89	1.67	2.44	7.31
SAUSA300s210	1721		0.85	0	0	0	0.93	0	1.3	1.23
hypothetical protein CDS	1722	LAC_01679	80.11	52.15	13.59	11.84	284.07	272.3	368.3	424.08
hypothetical protein CDS	1723	LAC_01680	110.29	27.51	27.97	13.76	26.96	30.97	20.18	61.89
hypothetical protein CDS	1724	LAC_01681	263.69	79.27	21.66	7.7	967.22	835.06	692.53	758.53
hypothetical protein CDS	1725	LAC_01682	1.47	0	0.29	0.7	0	0	0	0.3
hypothetical protein CDS	1726	LAC_01683	10.28	1.88	3.5	1.48	2.77	0.8	1.74	4.39
xerD 2 CDS	1727	LAC_01684	0.93	0.99	0	0.22	0.29	0.33	0.81	0.19
hypothetical protein CDS	1728	LAC_01685	2.67	0.3	0.88	0.2	0.17	0.5	0.61	1.32
SAUSA300s071	1729		4.04	1.2	2.23	1.35	1.76	1.01	2.47	2.33
rpsR CDS	1730	LAC_01687	25.08	282.99	101.49	275.85	2.27	12.62	12.18	81.97
ssbA 1 CDS	1731	LAC_01688	33.51	293.01	153.07	329.47	3.87	13.71	17.97	83.04
rpsF CDS	1732	LAC_01689	61.96	793.21	347.47	876.12	10.98	25.73	32.09	191.03
hypothetical protein CDS	1733	LAC_01690	3.24	3.9	3.34	3.04	0.44	2.03	3.7	5.25
ychF CDS	1734	LAC_01691	16.83	27.3	13.69	22.81	2.35	3.46	7.55	17.33
SAUSA300s165	1735		24.9	50.03	37.35	46.52	2.4	7.35	12.29	24.28
hypothetical protein CDS	1736	LAC_01692	24.93	34.47	24.65	22.58	4.98	6.44	11.9	18.38
ykuT CDS	1737	LAC_01693	9.9	11.31	6	10.3	1.39	1.93	2.75	5.65
spo0C CDS	1738	LAC_01694	7.98	4.63	3.16	2.61	0.6	0.46	1.82	2.51
SAUSA300s003	1739		168.28	89.12	11.32	9.23	12.22	24.52	3.64	2.8
SAUSA300s041	1740		124.38	69.39	5.71	6.93	10.28	14.65	1.15	2.72
SAUSA300s176	1741		196.63	58.52	3.76	2	27.79	11.03	2.15	2.13
metI CDS	1742	LAC_01696	64.28	24.17	2.96	1.06	1.46	2.78	0.91	0.66
metC CDS	1743	LAC_01697	86.27	27.56	1.8	0.67	2.96	3.69	0.56	0.96
yitJ CDS	1744	LAC_01698	180.45	56.52	3.4	2.15	19.25	9.59	1.25	1.03
metE CDS	1745	LAC_01699	317.52	88.86	4.39	1.89	54.75	18.45	2.39	1.73
kynB CDS	1746	LAC_01700	256.95	76.09	7.18	5.52	47.87	16.87	8.1	10.11
putative acetyl-CoA acyltransferase CDS	1747	LAC_01701	5.81	30.14	43.04	66.65	2.15	8.23	14.62	32.19
hypothetical protein CDS	1748	LAC_01702	9.93	3.96	4.62	4.58	0.45	0.34	0.31	1.09
hypothetical protein CDS	1749	LAC_01703	19.97	15.1	14.69	14.73	7.8	11.05	15.13	25.84
ytrB CDS	1750	LAC_01704	11.28	9.23	6.41	7	4.52	5.2	8	12.54
hypothetical protein CDS	1751	LAC_01705	6.8	5.01	5.02	5.09	2.43	2.79	4.31	5.17
sutR CDS	1752	LAC_01706	3.43	1.7	2.36	1.91	0.62	1.43	2.03	1.1
hypothetical protein CDS	1753	LAC_01707	28.87	9.46	13.17	8.65	1.96	3.24	3.34	4.73
tatAy CDS	1754	LAC_01708	29.66	13.88	19.32	12.32	4.12	2.7	3.56	12.95
tatC2 CDS	1755	LAC_01709	17.94	8.18	12.89	9.1	2.73	3.21	3.22	6
efeU CDS	1756	LAC_01710	1.65	0.57	0.47	0.38	0.15	0	0.14	0.2
efeN CDS	1757	LAC_01711	2.11	0.23	0.3	0.11	0.14	0.2	0	0.18
efeM CDS	1758	LAC_01712	2.95	0.54	0.13	0.15	0	0.17	0.14	0.13
ydaF CDS	1759	LAC_01713	23.89	4.86	4.7	0.71	2.02	4.1	1.52	2.05
hypothetical protein CDS	1760	LAC_01714	12.78	8.8	7.41	4.43	0.85	2.64	1.55	2.92
NAD(P)H-dependent FAD/FMN reductase CDS	1761	LAC_01715	2.88	1.73	2.26	2.29	5.01	4.72	14.82	10.85
luxA CDS	1762	LAC_01716	2.49	2.28	1.96	1.04	4.31	5.13	11.76	9.9
mhqA 2 CDS	1763	LAC_01717	1.68	0.93	0.63	1.05	3.79	4.04	8.36	5.92
glpT CDS	1764	LAC_01718	4.23	4.24	78.18	70.76	0.12	0.07	5.58	6.18
hypothetical protein CDS	1765	LAC_01719	5.37	6.01	2.91	2.94	0.58	0	0.27	2.28
mepA CDS	1766	LAC_01720	2.66	1.87	1.74	1.67	0.44	0.22	0.92	1.07
slyA 2 CDS	1767	LAC_01721	4.44	4.39	2.55	2.63	0.2	0.23	1.55	1.87
licR CDS	1768	LAC_01722	0.99	1.44	3.67	4.48	0.3	0.45	2.12	2.69
cmtB CDS	1769	LAC_01723	1.14	1.43	3.61	2.92	0.38	0.55	2	2.39
ulaB CDS	1770	LAC_01724	1.63	0.61	1.69	2.73	0.3	0.51	3.74	1.77
ulaA CDS	1771	LAC_01725	1.12	1.33	2.66	1.69	1.38	0.94	3.12	3.07
UDP-glucose 4-epimerase CDS	1772	LAC_01726	6.89	6.74	3.65	3.67	25.6	27.42	52.61	56.61
Lipoate--protein ligase 2 CDS	1773	LAC_01727	1.4	2.2	1.99	2.6	0.91	2.71	5.09	9.08
cobB 1 CDS	1774	LAC_01728	1.64	4.33	4.13	4.53	1.3	1.8	5.95	15.45
Protein-ADP-ribose hydrolase CDS	1775	LAC_01729	1.36	4.1	2.87	3	2.01	4.31	7.24	17.67
Glycine cleavage system H-like protein CDS	1776	LAC_01730	1.75	2.77	1.77	4.09	3.43	4.82	6.75	19.83
limB 2 CDS	1777	LAC_01731	1.7	2.82	2.62	2.53	1.61	2.82	8.8	13.96
putative oxidoreductase CDS	1778	LAC_01732	5.37	4.32	4.06	3.95	0.53	0.24	1.43	0.84
hypothetical protein CDS	1779	LAC_01733	18.47	12.81	11.95	7.45	2	2.12	3.93	3.65
lip2 CDS	1780	LAC_01734	52.92	27.25	76.8	43.64	19.98	6.53	54.94	31.2
ylbJ CDS	1781	LAC_01735	0.57	0.42	0.79	0.29	0.25	0.07	0.61	0.74
SAUSA300s194	1782		0.62	0.51	0.85	0.34	0.3	0.09	0.63	0.79
nanE CDS	1783	LAC_01736	5.4	3.79	13.91	14.94	0.51	1.31	3.89	5.02
SAUSA300s158	1784		12.48	7.46	11.87	10.35	2.35	5.06	6.3	11.38
ybbH 1 CDS	1785	LAC_01737	13.23	7.92	12.82	11.18	2.54	5.47	6.8	12.29
bglK CDS	1786	LAC_01738	0.9	0.27	5.72	3.77	0	0.11	2.06	1.82
nanA CDS	1787	LAC_01739	0.7	0.52	8.98	9.71	0	0.22	6.31	11.42
sglT CDS	1788	LAC_01740	0.56	0.45	6.77	6.86	0.06	0.13	4.02	10.95
nupC 2 CDS	1789	LAC_01741	0.32	0.09	0.88	1.49	0.07	0.08	1.41	2.38
psuG CDS	1790	LAC_01742	0.08	0.25	0.23	0.98	0.09	0	0.45	1.15
psuK CDS	1791	LAC_01743	0	0.31	0.48	0.35	0	0.09	0.53	1.35
hypothetical protein CDS	1792	LAC_01744	28.74	12.85	13.17	12.32	4.43	3.58	2.98	4.88
hrtA 1 CDS	1793	LAC_01745	8.25	6.46	3.47	4.31	23.8	23.76	40.33	34.25
putative ABC transporter permease CDS	1794	LAC_01746	5.55	3.73	2.45	1.79	16.98	16.27	27.51	23.5
hel CDS	1795	LAC_01747	56.82	28.72	43.23	26.36	2.38	4.81	13.02	32.91
brnQ 2 CDS	1796	LAC_01748	19.35	42.75	10.39	6.45	3.69	7.89	7.96	14.97
SAUSA300s275	1797		21.48	35.57	13.66	2.76	1.8	7.25	7.56	23.81
focA CDS	1798	LAC_01749	1.22	0.98	11.28	0.16	25.88	43.53	14.64	20.21
hypothetical protein CDS	1799	LAC_01750	13.23	7.8	8.31	4.55	5.31	7.32	7.42	11.5
rcsF 2 CDS	1800	LAC_01751	15.94	8.3	3.71	4.15	1.36	1.3	2.53	8.95
yezG 1 CDS	1801	LAC_01752	3.73	0.94	1.31	0.66	1.04	0.2	0.73	2.17
yezG 2 CDS	1802	LAC_01753	1.63	1.15	1.28	0.65	0.68	0.19	0.12	0.56
yezG 3 CDS	1803	LAC_01754	1.63	0.81	0.53	0.91	0.17	0	0.12	0.34
yezG 4 CDS	1804	LAC_01755	1.01	0.12	0.11	0.39	0.17	0.19	0.47	0.11
SAUSA300s274	1805		10.42	1.41	1.3	0.79	1.03	1.19	0.72	5.46
hypothetical protein CDS	1806	LAC_01756	1.82	1.01	0.47	0.95	1.11	0.28	1.21	2.29
yezG 5 CDS	1807	LAC_01757	0.63	0.94	0	0	0	0.59	0.96	0.57
yezG 6 CDS	1808	LAC_01758	0.77	0.23	0.21	0.26	0	0.39	0	0.34
sotB 1 CDS	1809	LAC_01759	0.71	0.53	0.49	0.59	0.77	0.89	0.54	1.53
hypothetical protein CDS	1810	LAC_01760	2.41	1.7	1.22	2.12	0.42	0.8	1.74	2.19
hypothetical protein CDS	1811	LAC_01761	0.57	1.52	0.78	0.57	0.37	0	0.17	0.65
yezG 7 CDS	1812	LAC_01762	6.39	3.51	4.13	3.69	2.24	4.35	6.5	14.67
yezG 8 CDS	1813	LAC_01763	1.47	0.69	0.85	0.52	0.17	0.39	0.47	0.78
yezG 9 CDS	1814	LAC_01764	0.62	0.69	0.21	0.26	0.17	0	0	1.12
hypothetical protein CDS	1815	LAC_01765	1.93	1.85	0.94	0.95	0.87	1	0.52	2.45
yezG 10 CDS	1816	LAC_01766	0.95	0.7	0.22	0	0.52	0.2	0.96	0.45
yezG 11 CDS	1817	LAC_01767	0.93	0	0	0	0	0.19	0.24	0
sotB 2 CDS	1818	LAC_01768	1.77	0.53	0	0.59	1.16	0.44	0	2.04
hypothetical protein CDS	1819	LAC_01769	1.52	1.88	0.87	1.48	0.14	0.64	0.97	2.93
hypothetical protein CDS	1820	LAC_01770	0.34	0.67	0.47	0.76	0.25	0	0.52	0.82
yezG 12 CDS	1821	LAC_01771	9.63	5.04	4.68	6.46	4.39	4.55	4.81	14.44
essD CDS	1822	LAC_01772	4.8	4.82	3.69	3.5	1.37	1.05	2.14	3.77
esxD CDS	1823	LAC_01773	2.36	1.29	1.37	1.46	0.27	0	0.95	1.08
hypothetical protein CDS	1824	LAC_01774	3.32	2.81	1.81	0.96	1.25	0.43	0.61	0.66
esxB CDS	1825	LAC_01775	2.83	3.11	1.7	0.82	1.08	0.15	0.19	0.18
esxC CDS	1826	LAC_01776	2.67	0.88	1.63	0.33	1.4	0.62	0.6	0.14
SAUSA300s177	1827		3.35	0.99	2.08	0.28	1.64	0.63	0.51	1.21
essC CDS	1828	LAC_01777	4.87	3	2.99	1.9	1.13	0.42	0.93	1.11
essB CDS	1829	LAC_01778	6.31	3.07	1.84	0.87	0.79	0.77	0.44	2.01
esaB CDS	1830	LAC_01779	8.31	2.37	0.66	1.07	0.7	0.2	0.97	1.38
hypothetical protein CDS	1831	LAC_01780	5.41	3.27	2.68	3.39	0.83	0	1.16	0.85
esaA CDS	1832	LAC_01781	8.37	6.39	5.46	3.06	0.57	0.58	1.27	1.53
esxA CDS	1833	LAC_01782	146.44	99.01	79.16	73.06	114.83	143.02	152.61	177.75
ssaA2 1 CDS	1834	LAC_01783	10.23	9.06	4.74	6.04	0.94	1.83	2.23	1.98
hypothetical protein CDS	1835	LAC_01784	3.43	2.35	1.64	1.54	0.14	0.17	0.2	1.14
hypothetical protein CDS	1836	LAC_01785	2.02	0.71	0.65	0.99	0.26	0.45	0.72	0.34
hypothetical protein CDS	1837	LAC_01786	37.83	15.28	15.38	11.54	2.95	2.43	1.71	6.17
hypothetical protein CDS	1838	LAC_01787	6.65	6.22	4.45	3.67	0.33	0.33	0.76	0.96
hypothetical protein CDS	1839	LAC_01788	7.71	5.57	6.8	5.14	0.51	0.37	0.58	1.4
yxlF 3 CDS	1840	LAC_01789	9.76	6.38	5.84	3.93	0.26	0.66	0	2.63
lytM 1 CDS	1841	LAC_01790	11.76	13.7	11.81	16.1	2.32	2.76	3.61	9.88
Penicillin acylase CDS	1842	LAC_01791	3.75	2.32	2.26	1.96	1.02	1.18	3.22	10.82
norB 2 CDS	1843	LAC_01792	1.35	3.98	2.18	2.5	0.62	0.53	1.63	2.88
hypothetical protein CDS	1844	LAC_01793	2.68	2.42	0.79	2.72	0.21	1.32	0.58	4.28
hypothetical protein CDS	1845	LAC_01795	6.52	2.35	3.81	2.31	2.59	0.5	0.3	3.42
degA CDS	1846	LAC_01796	5.6	5.19	1.39	2.47	3.56	5.26	5.81	6.27
glcU 1 CDS	1847	LAC_01797	3.43	1.57	4.31	0.96	1.82	2.7	1.21	0.89
rbsD CDS	1848	LAC_01798	5.94	1	4.09	2.4	1.78	3.24	2.92	2.07
rbsK/rbiA CDS	1849	LAC_01799	4.16	2.96	3.63	1.56	2.45	2.66	1.81	4.46
rebM CDS	1850	LAC_01800	4.69	1.97	2.11	2.04	3	5.36	11.96	21.59
SAUSA300s209	1851		5.18	3.84	2.38	1.44	0.94	1.08	1.32	13.68
bglA CDS	1852	LAC_01801	1.57	2.09	1.64	1.85	0.18	0.44	0.58	1.91
ptsG 1 CDS	1853	LAC_01802	1.18	0.44	1.62	1.23	0.43	0.43	0.45	1.2
yydK CDS	1854	LAC_01803	14.32	18.31	11.53	14.73	2.88	4.56	7.89	9.37
lrgB CDS	1855	LAC_01804	1.77	1.15	80.48	37.9	1.75	2.84	1065.96	1648.2
lrgA CDS	1856	LAC_01805	0.89	1.84	49.59	17.48	1.06	1	542.46	733.13
lytR 1 CDS	1857	LAC_01806	7.86	8.25	5.34	5.34	0.69	0.92	3.28	6.57
ypdA CDS	1858	LAC_01807	8.98	6.7	6.89	5.73	1.88	2.11	6.58	6.15
scdA CDS	1859	LAC_01808	1.73	2.73	3.01	1.35	14.06	27.69	41.57	58.02
epsJ CDS	1860	LAC_01809	70.89	59.51	53.96	50.14	15.81	19.78	46.15	90.66
tarL CDS	1861	LAC_01810	68.93	57.85	50.55	46.03	13.24	18.87	48.54	96.5
tarJ CDS	1862	LAC_01811	74.99	59.27	54.49	42.94	15.23	24.38	59.02	107.98
tarI CDS	1863	LAC_01812	47.16	34.33	32.46	24.98	9.28	13.44	36.24	54.31
tarF 1 CDS	1864	LAC_01813	15.53	13.79	7.86	8.1	0.87	2.66	3.74	12.91
tarK CDS	1865	LAC_01814	83.67	49.11	35.48	25.69	14.14	18.32	50.6	92.56
tarJ' CDS	1866	LAC_01815	43.97	34.94	23.15	13.85	10.57	16.17	34.38	52.41
tarI' CDS	1867	LAC_01816	42.18	33.93	21.79	13.94	11.11	15.27	34.1	53.14
SAUSA300s199	1868		1.7	1.16	0.63	1.2	0.5	0.66	0.9	1.6
gatD CDS	1869	LAC_01817	2.01	1.21	0.56	1.24	0.45	0.75	1.02	1.61
hypothetical protein CDS	1870	LAC_01818	0.53	0	0.36	0	0.29	0	0	0.76
D-arabitol-phosphate dehydrogenase CDS	1871	LAC_01819	0.81	0.76	0.51	0.68	0.2	0.18	0.11	0.95
gatC 2 CDS	1872	LAC_01820	0.18	0.18	0.25	0.26	0.03	0.08	0.09	0.62
gatB 2 CDS	1873	LAC_01821	0.28	0.41	0.38	0	0	0	0	0
gatA 2 CDS	1874	LAC_01822	0	0.49	0	0	0	0	0.25	0.48
manR 1 CDS	1875	LAC_01823	0.44	0.6	0.26	0.31	0	0.09	0.06	0.16
rihA CDS	1876	LAC_01824	5.72	4.68	5.26	6.24	1.54	1.35	5.19	7.17
SAUSA300s208	1877		11.65	6.59	3.82	2.78	2.42	0.7	5.07	11.99
ptsG 2 CDS	1878	LAC_01825	2.74	1.81	1.82	2.12	1.66	1.78	3.33	4.75
ldh1 CDS	1879	LAC_01826	4.96	4.59	121.13	4.22	1416.66	2028.9	459.64	545.92
SAUSA300s171	1880		7.31	5.85	154.29	3.76	1526.75	2409.35	535.3	672.24
hmp CDS	1881	LAC_01827	9.38	6.74	6.35	4.36	515.51	1066.08	665.83	1060.51
hypothetical protein CDS	1882	LAC_01828	6.47	3.98	1.23	2.61	388.29	699.79	371.14	799.73
hypothetical protein CDS	1883	LAC_01829	0.22	1.29	0	0.73	25.87	46.35	37.14	71.78
gsiB CDS	1884	LAC_01830	1.68	2.27	1.3	1.06	21.75	33.76	29.52	52.31
hypothetical protein CDS	1885	LAC_01831	15.02	7.5	6.61	6.86	1.45	0.87	1.15	1.73
SAUSA300s189	1886		0.52	0.42	0.58	0.56	0.04	0.15	0.28	0.1
carA 2 CDS	1887	LAC_01832	1.14	0.89	0.96	1	0.05	0.31	0.42	0.07
lcfB CDS	1888	LAC_01833	0.26	0.15	0.5	0.43	0.06	0.06	0.31	0.22
acdA CDS	1889	LAC_01834	0.06	0.19	0.35	0.32	0	0	0.15	0
fadN CDS	1890	LAC_01835	0.31	0.15	0.47	0.57	0.07	0.04	0.73	0.3
fadA CDS	1891	LAC_01836	0.39	0.39	1.08	0.44	0.14	0.16	0.6	0.38
SAUSA300s117	1892		1.03	15.32	5.33	14.66	0	0.65	0	5.95
Staphylocoagulase CDS	1893	LAC_01837	0.85	8.25	4.15	13.97	0.09	0.43	0.52	2.2
scn 3 CDS	1894	LAC_01838	6.98	12.03	7.75	17.3	0.49	1.69	1.03	1.95
ugpQ 1 CDS	1895	LAC_01839	17.78	4.71	5.82	3.6	0.62	0.83	8.66	12.43
pflA CDS	1896	LAC_01840	1.85	1.37	11.46	9.78	135.09	264.83	3580.56	3547.28
pflB CDS	1897	LAC_01841	0.86	1.84	32.57	13.55	131.31	239.31	3547.64	3368.46
potD 2 CDS	1898	LAC_01842	8.33	4.58	5.52	6.23	1.84	3.62	5.93	11.72
putative sensor-like histidine kinase CDS	1899	LAC_01843	7.13	5.7	7.22	5.96	2.18	2.75	6.27	12.72
putative response regulatory protein CDS	1900	LAC_01844	10.54	6.15	6.77	3.59	2.12	4.49	9.51	14.82
SAUSA300s053	1901		0.8	3.57	6.62	8.7	3.49	1.51	13.42	28.84
uhpT CDS	1902	LAC_01845	0.45	0.58	1.47	2.26	0.06	0.35	3.35	2.19
hypothetical protein CDS	1903	LAC_01846	4.39	27.95	10.59	33.82	0.34	0.79	0.96	7.46
asbF CDS	1904	LAC_01847	3.77	3.21	9.72	5.76	1.92	1.41	6.96	6.47
gfo 1 CDS	1905	LAC_01848	2.2	1.44	5.04	3.62	0.65	0.7	2.5	2.2
gfo 2 CDS	1906	LAC_01849	2.38	0.96	5.22	4.28	0.87	0.81	1.87	2.29
malG CDS	1907	LAC_01850	2.4	2.47	6.24	3.24	0.35	0.29	2.4	2.2
malF CDS	1908	LAC_01851	3.24	1.23	7.29	3.37	0.17	0.5	2.1	1.06
cycB CDS	1909	LAC_01852	3.08	0.95	5.93	2.75	0.13	0.34	1.63	1.32
ugpC CDS	1910	LAC_01853	1.48	0.73	2	1.71	0	0.27	0.54	0.71
lytM 2 CDS	1911	LAC_01854	1.07	0.8	0.37	0.22	0.88	1.51	2.04	5.99
azoR CDS	1912	LAC_01855	6.56	4.05	3.75	2.07	1.22	2.48	1.89	4.28
putative lipoprotein CDS	1913	LAC_01856	1.91	1.79	0.83	0.67	0.33	0.5	0.31	1.73
SAUSA300s186	1914		7.82	5.87	1	1.89	1.36	1.72	1.29	1.86
ggt CDS	1915	LAC_01857	7.93	5.51	0.85	1.91	1.31	1.87	1.36	1.64
mppA CDS	1916	LAC_01858	9.97	3.21	0.72	0.91	1.14	2.11	1.4	2.05
gsiD 2 CDS	1917	LAC_01859	7.14	2.23	0.97	0.22	0.91	1.8	0.81	1.01
gsiC 2 CDS	1918	LAC_01860	7.93	3.14	0.9	0.86	0.59	2.17	0.62	1.25
gsiA CDS	1919	LAC_01861	5.19	5.14	2.38	1.91	0.98	1.99	3.08	4.53
SAUSA300s086	1920		5.66	4.8	5.57	2.03	1.32	4.06	1.23	6.41
hypothetical protein CDS	1921	LAC_01862	13.11	4.56	3.99	1.28	4.45	6.08	7.5	9.3
hypothetical protein CDS	1922	LAC_01863	17.35	7.67	5.04	2.88	5.82	7.74	10.31	20.47
hypothetical protein CDS	1923	LAC_01864	25.65	11.15	8.12	5.93	9.25	11.2	12.92	33.78
hsdR CDS	1924	LAC_01865	24.46	12.11	22.28	13.16	4.43	5.79	13.66	20.17
SAUSA300s273	1925		3.43	1.5	3.89	1.01	0.88	0.51	3.38	5.52
hypothetical protein CDS	1926	LAC_01866	4.41	2.04	4.93	1.38	0.9	0.69	4.2	7.14
ybbH 2 CDS	1927	LAC_01867	2.03	2.1	73.89	22.96	0.87	1.11	97.24	110.31
PTS system EIIBC component CDS	1928	LAC_01868	0.43	0.71	33.57	12.26	0.29	0.47	37.83	37.88
murQ CDS	1929	LAC_01869	0.3	0.26	27.26	6.22	0.09	0	30.68	22.64
hypothetical protein CDS	1930	LAC_01870	0.4	0.44	65.76	15.98	0	0.46	89.07	81.76
SAUSA300s056	1931		7.43	25.37	5.12	27.94	0.81	2.79	2.27	3.21
ptsG 3 CDS	1932	LAC_01871	13.4	89.76	8.32	11.67	3.56	12.84	4.92	6.84
ipdC CDS	1933	LAC_01872	20.27	16.37	86.69	80.71	2.89	4.51	110.63	166.46
yecD CDS	1934	LAC_01873	18.3	17.56	69.13	71.52	5.92	9.59	93.24	165.05
brnQ 3 CDS	1935	LAC_01874	145.38	67.16	49.79	29.38	4	7.75	11.09	17.91
rocD2 2 CDS	1936	LAC_01875	2.19	1.26	0.09	0.33	0.07	0.08	0.3	0
argC CDS	1937	LAC_01876	2.85	1.62	0.52	0.82	0.04	0.19	0	0.32
SAUSA300s064	1938		5.03	1.6	0.5	0	0	0.9	0	0.52
argJ CDS	1939	LAC_01878	3.78	1.72	1.51	0.99	0.34	0.31	0.29	0.18
argB CDS	1940	LAC_01879	4.26	3.32	1.47	1.7	0.5	0.76	0.62	0.88
yagU CDS	1941	LAC_01880	7.84	6.99	15.56	2.62	92.42	128.01	49.98	106.48
sfp CDS	1942	LAC_01881	11.68	7.33	10.12	5.43	5.06	5.58	6.24	12.32
grsB CDS	1943	LAC_01882	7.24	5.98	5.55	3.62	2.56	2.29	4.17	4.4
hypothetical protein CDS	1944	LAC_01883	3.48	2.49	2.14	2.18	1.83	1.63	2.56	3.58
Formate dehydrogenase CDS	1945	LAC_01884	1.21	1.01	0.1	0.51	0.33	0.38	0.23	0.33
hypothetical protein CDS	1946	LAC_01885	53.49	33.3	15.16	12.62	17.65	14.33	16.44	29.84
bcd CDS	1947	LAC_01886	6.49	3.56	2.69	1.69	3.23	2.12	9.61	8.54
ssuC CDS	1948	LAC_01887	7.13	1.89	1.9	0.43	1.39	1.28	5.59	6.46
cmpC CDS	1949	LAC_01888	10.39	2.42	1.7	1.4	2	1.7	7.41	11.13
cmpD CDS	1950	LAC_01889	13.62	3.42	2.6	1.31	3.32	2.69	11.34	10.12
hypothetical protein CDS	1951	LAC_01890	46.31	11.91	7.93	5.82	8.75	6.64	25.15	23.78
hypothetical protein CDS	1952	LAC_01891	2.66	2.54	0	1.91	1.87	2.86	4.35	6.86
czcD 1 CDS	1953	LAC_01892	3.4	2.94	4.57	4.46	8.25	9.23	10.05	11.13
aldA CDS	1954	LAC_01893	1.67	0.77	159.2	136.76	0.85	0.59	163.65	145.07
ybaN CDS	1955	LAC_01894	12.94	4.5	3.48	1.35	5.41	6.97	18.96	31.62
isdI CDS	1956	LAC_01895	12.11	8.11	2.78	3.57	7.9	13.25	23.35	65.88
mnaA 1 CDS	1957	LAC_01896	5.35	4.17	3.59	3.4	0.92	1.19	2.53	4.25
wecC CDS	1958	LAC_01897	2.83	1.78	1.82	2.06	1.07	1.46	2.48	3.9
gnu CDS	1959	LAC_01898	2.05	2.14	1.27	1.46	0.86	1.04	1.33	3.78
epsL CDS	1960	LAC_01899	1.67	1.03	1.53	1.63	0.76	1.05	0.85	1.91
SAUSA300s157	1961		4.31	2.13	1.98	3.6	3.14	2.7	2.19	6.22
hypothetical protein CDS	1962	LAC_01900	1.61	2.34	1.02	1.51	0.18	0.44	0.88	1.58
hypothetical protein CDS	1963	LAC_01901	1.26	0.67	0.4	0.48	0.32	0.32	1.13	0.93
hypothetical protein CDS	1964	LAC_01902	1.2	0.4	0.23	0.17	0.33	0.08	0.36	0.82
glgA CDS	1965	LAC_01903	0.73	0.42	0.1	0.12	0.23	0.13	0.43	0.86
vatD CDS	1966	LAC_01904	0.93	0.74	0.34	0	0.41	0.23	0	0.89
wbpI CDS	1967	LAC_01905	0.48	0.36	0.38	0.4	0.08	0	0.32	0.8
wbjC CDS	1968	LAC_01906	0.7	0.26	0.63	0.64	0.08	0	0.48	0.1
capD CDS	1969	LAC_01907	0.23	0.34	0.05	0.38	0.08	0.09	0.06	0.33
pglF 1 CDS	1970	LAC_01908	0.27	0	0.06	0.08	0	0.11	0	0.26
pglF 2 CDS	1971	LAC_01909	0.27	0.23	0.21	0.06	0.08	0	0	0.33
ywqE 1 CDS	1972	LAC_01910	0.96	0.45	0.21	0.17	0.17	0.13	0.15	0.37
ywqD 1 CDS	1973	LAC_01911	0.68	0.5	0.16	0.38	0.25	0.14	0.17	0.57
cap8A 1 CDS	1974	LAC_01912	0.23	0	0	0	0.19	0	0.18	0
adhE CDS	1975	LAC_01913	1.87	1.28	0.86	0.5	12.43	19.58	11.61	12.18
hypothetical protein CDS	1976	LAC_01914	12.59	4.67	2.89	3.51	4.96	4.38	7.47	13.11
SAUSA300s272	1977		45.93	85.32	32.84	71.31	46.97	54.69	40.44	50.14
SAUSA300s271	1978		7.68	8.14	3.02	2.93	4.31	5.22	6.69	11.06
repE CDS	1979	LAC_01915	0.53	0	0	0.22	0.15	0	0.41	0
repN CDS	1980	LAC_01916	0.48	0.47	0	0.93	0.09	0.2	0.49	0.23
hypothetical protein CDS	1981	LAC_01917	0	0	0	0	0	0	0	0
yfkN 2 CDS	1982	LAC_01918	2.48	2.21	1.25	1.52	1.21	2.09	1.62	1.82
SAUSA300s192	1983		3.32	2.57	1.59	1.69	1.57	2.8	1.98	2.39
hypothetical protein CDS	1984	LAC_01919	0.85	0.41	0.69	0.17	0.27	0.63	0.15	0.29
phnD CDS	1985	LAC_01920	1.3	0.36	0.22	0.54	0.18	0.61	0.37	1.64
glnQ CDS	1986	LAC_01921	1.55	0.22	0.28	0.17	0.22	0.25	0.61	0.43
phnE 1 CDS	1987	LAC_01922	0.78	1.08	0.27	0.57	0.21	0.12	0.3	0.42
phnE 2 CDS	1988	LAC_01923	1.57	0.99	0.92	0.72	0.31	0.36	0.15	0.82
deoB CDS	1989	LAC_01924	31.64	32.17	24.23	24.71	28.49	49.12	65.67	82.34
deoC1 CDS	1990	LAC_01925	11.13	14.26	10.65	10.28	9.26	14.39	20	30.38
norB 3 CDS	1991	LAC_01926	1.43	2.04	2.13	2.29	0.69	1.32	3.05	6.13
deoD CDS	1992	LAC_01927	0.38	0.49	1.36	1.47	0	0.21	0.84	4.11
treR 2 CDS	1993	LAC_01928	9.74	5.6	6.35	6.66	2.97	3.81	6.39	8.76
SAUSA300s204	1994		5.6	3.57	0	0	2.62	5.02	2.44	5.77
hypothetical protein CDS	1995	LAC_01929	31.98	14.29	9.73	9.65	91.95	159	27.39	84.01
sodM CDS	1996	LAC_01930	69.49	42.08	70.44	59.27	22.87	13.3	54.46	119.55
rfbX CDS	1997	LAC_01931	2.66	2.78	1.91	2.22	1.33	0.92	2.11	2.74
hypothetical protein CDS	1998	LAC_01932	1.47	1.3	0.6	0.63	0.1	0.2	0.24	0.5
wbnH CDS	1999	LAC_01933	0.5	0.74	0.32	0.61	0	0.08	0	0.24
tuaA CDS	2000	LAC_01934	0.5	0.5	0.08	0.37	0	0	0.09	0
[truncated: 953 more rows]

## Sheet: Averages
Table S1. List of genes and RPKM values for RNA-Seq. The RPKM values for each S. aureus gene analyzed in the LAC genome for the RNAA-Seq experiment are presented here. Conditions for analysis are aerobic cultures in CDM with indicated carbon sources (PN medium with G = 0.5% glucose and CP = 0.5% Casamino acids and 0.5% pyruvate). Samples exposed to Nitric oxide (NO) were treated with 10 mM DETA/N…
Name	ID	locus_tag	PNG	PNCP	PNG NO	PNCP NO
hypothetical protein CDS	1	LAC_00001	1.47	0.55	0.92	0.77
hypothetical protein CDS	2	LAC_00002	1.985	1.525	1.545	1.165
clpP 1 CDS	3	LAC_00003	1.935	2.235	1.975	1.39
hypothetical protein CDS	4	LAC_00004	3.74	3.105	4.64	3.075
hypothetical protein CDS	5	LAC_00005	5.185	6.18	5.71	4.36
hypothetical protein CDS	6	LAC_00006	2.545	2.36	3.78	4.475
hypothetical protein CDS	7	LAC_00007	1.52	1.155	1.98	2.24
hypothetical protein CDS	8	LAC_00008	1.86	1.195	3.29	2.13
hypothetical protein CDS	9	LAC_00009	2.405	1.81	2.155	1.73
hypothetical protein CDS	10	LAC_00010	1.315	1.27	1.79	0.9
hypothetical protein CDS	11	LAC_00011	4.155	3.575	4.83	4.045
hypothetical protein CDS	12	LAC_00012	4.835	4.175	6.03	7.735
mepM 1 CDS	13	LAC_00013	0.89	0.935	1.08	0.695
hypothetical protein CDS	14	LAC_00014	0.585	0.63	1.18	1.085
hypothetical protein CDS	15	LAC_00015	1.35	1.555	1.705	1.58
hypothetical protein CDS	16	LAC_00016	0.63	1.16	1.03	1.31
hypothetical protein CDS	17	LAC_00017	1.005	1.385	1.705	1.295
hypothetical protein CDS	18	LAC_00018	2.18	1.405	1.42	2.48
SAUSA300s037	19		9.79	3.69	13.88	17.465
SAUSA300s033	20		15.87	7.195	26.965	31.955
hypothetical protein CDS	21	LAC_00020	0.305	0.465	2.045	1.125
lytN 1 CDS	22	LAC_00021	0.355	1.04	0.82	0.305
sak CDS	23	LAC_00022	6.69	5.935	9.28	27.565
SAUSA300s032	24		84.485	31.235	29.95	46.815
Glycyl-glycine endopeptidase ALE-1 CDS	25	LAC_00024	24.835	22.75	1.7	6.985
chp CDS	26	LAC_00025	22.31	49.33	2.95	38.84
SAUSA300s099	27		0.97	0	0	0
SAUSA300s031	28		12.84	5.805	7.66	30.075
scn 1 CDS	29	LAC_00027	81.045	86.455	22.38	63.06
hlb 1 CDS	30	LAC_00028	11.245	1.065	1.78	1.425
65 kDa membrane protein CDS	31	LAC_00029	7.265	3.395	4.365	5.865
65 kDa membrane protein CDS	32	LAC_00030	6.615	3.58	3.02	6.32
aspC CDS	33	LAC_00031	84.985	59.195	27.98	72.135
SAUSA300s152	34		1.735	1.575	1.85	1.575
SAUSA300s097	35		0	0	0.935	0.54
hypothetical protein CDS	36	LAC_00032	4.375	2.675	3.67	14.35
ytrA CDS	37	LAC_00033	7.455	11.775	4.955	15.5
natA 1 CDS	38	LAC_00034	20.955	17.975	7.695	23.63
hypothetical protein CDS	39	LAC_00035	16.47	10.75	6.545	18.04
yxlF 1 CDS	40	LAC_00036	26.235	18.41	10.325	26.185
hypothetical protein CDS	41	LAC_00037	18.74	10.725	9.51	22.255
hypothetical protein CDS	42	LAC_00038	149.77	61.89	125.725	269.91
hypothetical protein CDS	43	LAC_00039	9.25	3.965	2.445	8.395
hypothetical protein CDS	44	LAC_00040	20.135	14.355	7.085	23.71
hypothetical protein CDS	45	LAC_00041	34.52	21.34	11.845	45.34
hypothetical protein CDS	46	LAC_00042	9.02	4.43	0.84	4.045
hypothetical protein CDS	47	LAC_00043	16.6	4.5	83.04	169.725
hypothetical protein CDS	48	LAC_00045	3.125	3.05	0.45	1.57
pgl CDS	49	LAC_00046	28.045	16.385	18.785	48.7
mdlD CDS	50	LAC_00047	19.92	13.465	8.01	20.675
ppaC CDS	51	LAC_00048	192.845	115.91	98.93	199.595
rutB CDS	52	LAC_00049	112.47	56.46	22.29	52.625
pfbA CDS	53	LAC_00050	4.28	2.575	8.99	13.47
sdcS CDS	54	LAC_00051	4.685	27.225	3.405	16.345
pheA CDS	55	LAC_00052	15.24	12.935	4.285	19.995
nos CDS	56	LAC_00053	8.575	9.54	5.195	18.265
pncB2 CDS	57	LAC_00054	11.635	8.91	6.655	23.055
nadE CDS	58	LAC_00055	21.625	18.645	11.295	42.11
hypothetical protein CDS	59	LAC_00056	19.51	15.96	6.98	22.785
hypothetical protein CDS	60	LAC_00057	33.875	22.505	10.015	44.64
hypothetical protein CDS	61	LAC_00058	11.305	3.565	1.34	2.625
sspP CDS	62	LAC_00059	8.86	2.8	1.295	1.88
purB CDS	63	LAC_00060	55.53	44.805	4.87	16.64
trpR CDS	64	LAC_00061	105.335	73.005	13.04	42.475
pcrB CDS	65	LAC_00062	17.515	13.09	2.12	4.895
pcrA CDS	66	LAC_00063	18.32	18.08	1.54	4.57
ligA CDS	67	LAC_00064	23.67	23.38	2.195	7.125
hypothetical protein CDS	68	LAC_00065	31.97	22.765	7.02	24.705
putP CDS	69	LAC_00066	18.86	17.625	2.83	8.33
gatC 1 CDS	70	LAC_00067	98.85	88.235	4.395	18.275
gatA 1 CDS	71	LAC_00068	106.75	93.045	8.765	20.265
gatB 1 CDS	72	LAC_00069	125.795	112.275	14	23.46
SAUSA300s096	73		0	0	0	0
dagK CDS	74	LAC_00070	18.03	10.89	3.24	11.91
rlmCD CDS	75	LAC_00071	7.075	5.93	0.895	3.265
hypothetical protein CDS	76	LAC_00072	11.585	8.325	3.61	8.675
dinB CDS	77	LAC_00073	1.695	1.725	3.22	10.95
polC 1 CDS	78	LAC_00074	13.355	9.6	8.53	22.665
ftnA CDS	79	LAC_00075	38.845	30.615	7.35	4.82
murF 1 CDS	80	LAC_00076	14.01	17.26	2.265	12.04
cobQ CDS	81	LAC_00077	18.495	18.92	3.45	16.8
hypothetical protein CDS	82	LAC_00078	3.46	0.985	0.775	2.435
hypothetical protein CDS	83	LAC_00079	9.695	6.965	1.715	4.97
SAUSA300s045	84		18.305	5.115	8.705	9.815
map CDS	85	LAC_00080	44.5	37.755	16.05	53.72
hypothetical protein CDS	86	LAC_00081	19.37	7.785	7.62	34.535
hypothetical protein CDS	87	LAC_00082	19.02	10.305	5.135	28.18
vraS CDS	88	LAC_00083	37.34	24.91	5.935	50.385
vraR CDS	89	LAC_00084	37.285	25.13	7.155	41.805
hypothetical protein CDS	90	LAC_00085	42.06	13.77	40.145	83.9
hypothetical protein CDS	91	LAC_00086	92.65	39.98	90.38	138.11
ptpA CDS	92	LAC_00087	74.48	34.425	63.455	120.77
hypothetical protein CDS	93	LAC_00088	18.54	14.38	4.455	7.575
pepS CDS	94	LAC_00089	39.735	29.055	8.915	21.89
putative acyl-CoA thioester hydrolase CDS	95	LAC_00090	65.815	50.335	13.985	33.14
queE 1 CDS	96	LAC_00091	11.99	7.795	1.325	3.59
hypothetical protein CDS	97	LAC_00092	47.14	37.22	13.79	39.035
yraA CDS	98	LAC_00093	68.21	30.995	245.46	437.645
mgt CDS	99	LAC_00094	22.3	13.31	14.695	42.355
recX CDS	100	LAC_00095	4.54	4.015	3.885	17.59
hypothetical protein CDS	101	LAC_00096	10.485	6.585	6.365	22.375
tagH 1 CDS	102	LAC_00097	15.965	9.805	4.985	23.39
hypothetical protein CDS	103	LAC_00098	24.105	13.815	7.755	28.19
hypothetical protein CDS	104	LAC_00099	17.195	14.89	52.335	102.45
mutY CDS	105	LAC_00100	4.695	2.69	0.76	2.195
hypothetical protein CDS	106	LAC_00101	19.04	15.985	2.995	13.715
Putative multidrug export ATP-binding/permease protein CDS	107	LAC_00102	3.795	4.525	0.325	0.725
hypothetical protein CDS	108	LAC_00103	23.835	15.895	6.82	10.735
hemL2 CDS	109	LAC_00104	15.925	13.31	9.35	22.8
bcp CDS	110	LAC_00105	13.275	7.245	17.23	40.065
ghrB 1 CDS	111	LAC_00106	15.655	10.635	19.665	41.45
perR CDS	112	LAC_00107	188.26	91.445	181.635	298
hypothetical protein CDS	113	LAC_00140	2.2	1.48	0.905	3.11
hypothetical protein CDS	114	LAC_00142	15.015	11.84	1.77	3.7
artQ CDS	115	LAC_00143	1.68	0.56	0.315	0.59
tcyC 1 CDS	116	LAC_00144	2.535	1.515	0.595	0.935
queG CDS	117	LAC_00145	7.425	8.37	0.6	2.045
trmL CDS	118	LAC_00146	6.13	6.03	0.565	2.47
nagB 1 CDS	119	LAC_00147	90.435	38.72	168.74	305.39
hypothetical protein CDS	120	LAC_00148	157.38	56.455	305.845	544.21
hypothetical protein CDS	121	LAC_00149	12.2	7.75	1.055	3.425
fumC CDS	122	LAC_00150	24.32	55.615	8.48	49.96
rluD 1 CDS	123	LAC_00151	38.645	22.755	7.055	16.825
SAUSA300s190	124		11.48	7.865	1.19	2.11
liaS CDS	125	LAC_00152	11.945	7.85	1.33	2.285
liaR CDS	126	LAC_00153	15.54	11.755	1.545	2.865
hypothetical protein CDS	127	LAC_00154	61.05	45.22	1.815	4.69
hypothetical protein CDS	128	LAC_00155	11.595	7.47	2.225	4.365
hypothetical protein CDS	129	LAC_00156	384.59	240.275	232.945	919.45
yhaO CDS	130	LAC_00157	47.52	19.73	9.255	21.89
smc 1 CDS	131	LAC_00158	58.365	38.285	12.065	24.99
yhaM CDS	132	LAC_00159	67.295	47.675	13.91	24.55
prsA CDS	133	LAC_00160	90.835	57.08	44.18	233.265
hypothetical protein CDS	134	LAC_00161	6.76	1.425	1.555	1.43
hypothetical protein CDS	135	LAC_00162	95.875	48.465	204.66	294.345
Purine nucleoside phosphoramidase CDS	136	LAC_00163	78.53	38.56	44.425	96.39
ecsA CDS	137	LAC_00164	28.29	23.295	5.905	29.965
hypothetical protein CDS	138	LAC_00165	27.825	16.35	9.325	30.47
traP CDS	139	LAC_00166	165.5	100.64	121.23	331.935
hemE CDS	140	LAC_00167	14.715	16.615	3.625	10.63
hemH CDS	141	LAC_00168	18.49	20.525	3.07	13.98
hemY CDS	142	LAC_00169	16.36	16.475	3.585	20.295
ydeN CDS	143	LAC_00170	10.015	4.81	1.27	6.645
SAUSA300s242	144		9.58	3.16	2.61	2.215
hypothetical protein CDS	145	LAC_00179	12.505	4.965	11.055	22.685
hypothetical protein CDS	146	LAC_00180	2.315	0.53	1.555	2.485
SAUSA300s030	147		13.485	4.265	8.905	7.575
lukEv CDS	148	LAC_00181	0.375	0.185	0.05	0.215
lukDv 1 CDS	149	LAC_00182	0.12	0.12	0.05	0.26
SAUSA300s293	150		0.89	0	0.37	0.875
gdmA CDS	151	LAC_00183	4.295	4.855	3.205	5.94
nisB CDS	152	LAC_00184	1.07	0.59	0.28	0.635
nisC CDS	153	LAC_00185	0.535	0.28	0.07	0.14
epiD CDS	154	LAC_00186	0.58	0.395	0	0.445
nisP CDS	155	LAC_00187	1.47	0.97	4.825	4.675
yxlF 2 CDS	156	LAC_00188	2.695	1.06	33.595	29.735
hypothetical protein CDS	157	LAC_00189	0.99	0.54	20.525	22.93
hypothetical protein CDS	158	LAC_00190	1.3	0.585	17.13	17.54
SAUSA300s029	159		1.41	0	4.35	3.675
hypothetical protein CDS	160	LAC_00191	1.225	0.515	0.255	0.6
splA CDS	161	LAC_00192	0.055	0.165	0	0
splB CDS	162	LAC_00193	0.185	0.465	0	0
splC CDS	163	LAC_00194	0.16	0.39	0.13	0.645
splD CDS	164	LAC_00195	0.295	0	0	0.155
splE CDS	165	LAC_00196	0.24	0.315	0	0.33
splF CDS	166	LAC_00197	0.4	0.165	0.07	0.32
hsdM 1 CDS	167	LAC_00198	7.175	6.635	0.745	1.425
hsdS CDS	168	LAC_00199	7.225	5.38	0.905	2.085
hypothetical protein CDS	169	LAC_00200	3.7	1.71	0.49	1.1
hypothetical protein CDS	170	LAC_00201	10.66	2.755	1.43	2.415
SAUSA300s107	171		16.095	7.165	25.61	44.29
SAUSA300s027	172		63.84	37.41	103.27	201.32
hypothetical protein CDS	173	LAC_00203	3.765	3.21	3.66	6.24
hypothetical protein CDS	174	LAC_00204	1.06	0.925	0.945	1.925
hypothetical protein CDS	175	LAC_00205	0.33	0	0.275	0.315
hypothetical protein CDS	176	LAC_00206	3.37	2.245	1.595	3.53
hypothetical protein CDS	177	LAC_00207	2.1	11.735	0.73	3.29
hypothetical protein CDS	178	LAC_00208	1.375	15.855	0.195	2.375
hypothetical protein CDS	179	LAC_00209	1.225	13.535	0.05	2.715
hypothetical protein CDS	180	LAC_00210	1.175	14.455	0.47	2.91
hypothetical protein CDS	181	LAC_00211	9.11	61.1	7.07	128.765
yokF CDS	182	LAC_00212	11.2	81.11	9.59	168.35
hypothetical protein CDS	183	LAC_00213	2.08	1.295	0.09	0.475
menE CDS	184	LAC_00214	5.435	5.345	2.9	5.735
menC CDS	185	LAC_00215	7.015	6.75	3.31	10.465
Putative membrane protein insertion efficiency factor CDS	186	LAC_00216	33.87	20.025	28.475	74.885
ytkD CDS	187	LAC_00217	5.79	3.615	1.34	3.51
hypothetical protein CDS	188	LAC_00218	8.65	6.795	1.325	4.675
SAUSA300s227	189		31.695	17.985	13.17	18.295
hypothetical protein CDS	190	LAC_00220	6.75	6.975	7.505	10.84
pckA CDS	191	LAC_00221	3.485	248.24	0.575	123.67
SAUSA300s021	192		111.77	70.35	21.265	48.785
metK CDS	193	LAC_00223	61.995	51.405	5.02	6.475
rny 1 CDS	194	LAC_00224	90.855	48.205	15.815	44.705
yvgN CDS	195	LAC_00225	7.285	6.375	8.125	28.575
hypothetical protein CDS	196	LAC_00226	0.455	0.225	0.12	0.325
hypothetical protein CDS	197	LAC_00227	0.18	0	0	0
SAUSA300s206	198		0.32	0.18	0.75	0.38
crcB 1 CDS	199	LAC_00229	4.745	3.415	0.18	1.045
crcB 2 CDS	200	LAC_00230	4.325	3.2	0.175	0.38
hypothetical protein CDS	201	LAC_00231	6.2	2.485	0.56	3.58
tal CDS	202	LAC_00232	40.925	32.89	110.88	265.825
SAUSA300s241	203		1.09	0.73	0.43	0.7
hypothetical protein CDS	204	LAC_00233	1.61	0.83	0.66	0.9
hypothetical protein CDS	205	LAC_00234	40.055	11.11	2.315	4.86
hypothetical protein CDS	206	LAC_00235	24.525	8.16	1.01	0.98
sigS CDS	207	LAC_00236	18.71	5.705	2.07	3.025
hypothetical protein CDS	208	LAC_00237	46.885	22.88	27.17	59.215
atl 1 CDS	209	LAC_00238	83.765	66.065	18.315	40.845
arsC CDS	210	LAC_00239	4.485	3.87	0.625	2.51
arsB CDS	211	LAC_00240	3.25	2.915	0.26	0.84
sdpR CDS	212	LAC_00241	6.545	4.65	0.385	1.345
hypothetical protein CDS	213	LAC_00242	3.585	1.86	2.86	6.935
SAUSA300s020	214		31.455	14.31	12.45	24.78
ribD CDS	215	LAC_00244	48.53	41.465	6.54	5.21
ribE CDS	216	LAC_00245	42.635	34.91	6.11	3.285
ribBA CDS	217	LAC_00246	37.425	37.965	6.51	3.985
ribH CDS	218	LAC_00247	30.67	26.215	7.83	4.165
putB CDS	219	LAC_00248	11.795	57.395	3.61	139.405
ytpA CDS	220	LAC_00249	27.22	24.505	12.01	72.285
hypothetical protein CDS	221	LAC_00251	0.86	0.72	0.085	0.285
hypothetical protein CDS	222	LAC_00252	1.545	0	0	0.375
rot CDS	223	LAC_00253	135.805	93.74	177.205	490.26
vspIM CDS	224	LAC_00254	35.835	25.825	2.38	5.285
hemN 1 CDS	225	LAC_00255	24.535	17.97	1.85	4.285
mdtH CDS	226	LAC_00256	4.74	7.34	0.275	1.98
SAUSA300s044	227		75.09	43.69	21.115	96.435
leuS CDS	228	LAC_00258	42.53	35.625	5.96	19.655
moeZ 1 CDS	229	LAC_00259	11.655	6.55	1.595	4.78
ebh 1 CDS	230	LAC_00260	0.955	0.655	0.245	0.415
Ferredoxin--NADP reductase CDS	231	LAC_00261	8.665	10.4	1.305	5.45
murJ 1 CDS	232	LAC_00262	23.4	16.78	2.545	9.23
rsuA CDS	233	LAC_00263	38.19	28.465	5.48	18.09
hypothetical protein CDS	234	LAC_00264	46.55	18.26	39.155	162.685
Putative dipeptidase CDS	235	LAC_00265	61.865	33.475	19.14	36.105
dat CDS	236	LAC_00266	69.06	42.84	18.915	44.115
srkA CDS	237	LAC_00267	92.26	57.71	9.695	26.37
trmB CDS	238	LAC_00268	85.125	52.02	8.385	31.96
SAUSA300s068	239		0	0	0	0
ytnP CDS	240	LAC_00270	7.62	4.6	8.39	17.325
hypothetical protein CDS	241	LAC_00271	45.665	31.43	35.03	162.57
pepA 1 CDS	242	LAC_00272	14.16	9.66	27.525	51.05
ytpP CDS	243	LAC_00273	27.825	13.1	53.705	108.66
hypothetical protein CDS	244	LAC_00274	29.575	29.56	18.295	34.895
pheT 1 CDS	245	LAC_00275	29.32	22.005	17.72	35.7
sftA CDS	246	LAC_00276	47.925	52.28	19.59	42.775
murC CDS	247	LAC_00277	51.975	50.415	20.415	54.865
hypothetical protein CDS	248	LAC_00278	189.04	102.705	419.235	889.695
hypothetical protein CDS	249	LAC_00279	46.37	20.74	108.505	154.75
aroF CDS	250	LAC_00280	79.275	18.345	9.72	9.98
ccpA CDS	251	LAC_00281	37.235	34.765	8.83	37.795
acuC CDS	252	LAC_00282	0.925	5.88	0.88	10.3
acuA CDS	253	LAC_00283	1.225	6.23	0.61	10.705
acsA 1 CDS	254	LAC_00284	1.03	8.24	0.44	17.695
fhs CDS	255	LAC_00285	59.35	132.685	22.13	153.805
SAUSA300s048	256		2.46	0.975	0	0
isdH CDS	257	LAC_00287	55.22	22.76	11.835	11.86
mrcA CDS	258	LAC_00288	8.12	4.53	3.43	6.5
SAUSA300s019	259		64.985	29.16	12.845	25.665
tyrS CDS	260	LAC_00290	20.45	20.315	3.16	7.73
htrA CDS	261	LAC_00291	48.895	43.715	31.155	93.845
plsC CDS	262	LAC_00292	25.15	22.87	2.865	11.815
nagE CDS	263	LAC_00293	23.275	20.835	2.97	9.4
gph 1 CDS	264	LAC_00294	21.07	3.18	3.145	3.05
serA CDS	265	LAC_00295	45.84	3.05	7.475	6.47
Soluble hydrogenase 42 kDa subunit CDS	266	LAC_00296	50.98	3.125	9.415	7.445
osmC CDS	267	LAC_00297	13.86	9.01	35.98	80.61
glpQ 1 CDS	268	LAC_00298	3.845	2.255	1.91	5.575
rpsD CDS	269	LAC_00299	450.125	527.9	32.97	49.29
SAUSA300s121	270		317.4	341.34	35.565	55.93
msrC CDS	271	LAC_00300	44.595	26.455	14.275	26.935
ezrA CDS	272	LAC_00301	92.29	68.67	57.1	118.815
iscS 1 CDS	273	LAC_00302	5.645	5.35	0.45	0.485
thiI CDS	274	LAC_00303	7.85	8.405	0.76	1.655
hypothetical protein CDS	275	LAC_00304	2.215	2.35	0.095	0.595
tpx CDS	276	LAC_00305	122.935	93.185	134.32	502.26
hypothetical protein CDS	277	LAC_00306	16.93	18.175	7.07	26.9
ackA CDS	278	LAC_00307	73.83	73.27	40.54	165.745
Putative universal stress protein CDS	279	LAC_00308	133.485	64.495	558.75	1096.45
ald2 CDS	280	LAC_00309	5.445	86.815	2.89	53.845
putative peptidase CDS	281	LAC_00310	40.68	17.73	22.235	49.785
Metallo-beta-lactamase L1 type 3 CDS	282	LAC_00311	15.155	8.645	63.4	82.065
nhaX CDS	283	LAC_00312	93.67	45.17	97.405	142.92
Cobalt-dependent inorganic pyrophosphatase CDS	284	LAC_00313	12.93	9.055	8.9	24.135
nrnA CDS	285	LAC_00314	17.205	14.055	10.575	33.245
dnaE CDS	286	LAC_00315	17.005	14.23	8.645	33.205
NAD-dependent malic enzyme CDS	287	LAC_00316	45.855	34.61	4.285	8.935
accD CDS	288	LAC_00317	48.92	40.935	6.64	11.87
accA CDS	289	LAC_00318	43	31.575	4.48	8.515
pfkA CDS	290	LAC_00319	71.095	17.95	80.105	33.925
pyk CDS	291	LAC_00320	276.43	63.45	364.09	155.395
SAUSA300s114	292		2.06	0.345	3.455	1.505
hypothetical protein CDS	293	LAC_00322	1.655	0.55	0.125	0.455
cycA 1 CDS	294	LAC_00323	97.73	38.315	11.01	17.715
citZ CDS	295	LAC_00324	29.855	49.31	9.49	74.985
icd CDS	296	LAC_00325	49.43	57.285	21.21	120.455
phoP CDS	297	LAC_00326	12.335	7.035	28.75	34.805
phoR CDS	298	LAC_00327	16.17	9.575	33.87	43.5
hypothetical protein CDS	299	LAC_00328	2.025	1.455	0.665	2.185
polA 1 CDS	300	LAC_00329	30.055	20.79	21.645	65.7
mutM CDS	301	LAC_00330	22.03	15.44	11.77	39.87
coaE CDS	302	LAC_00331	16.435	11.48	8.91	36.9
gapA2 CDS	303	LAC_00332	3.9	183.62	0.575	261.935
nrdR CDS	304	LAC_00333	50.585	43.89	11.19	20.84
dnaB CDS	305	LAC_00334	34.985	22.95	7.57	14.985
dnaI CDS	306	LAC_00335	34.09	23.08	6.8	16.015
SAUSA300s018	307		162.41	83.27	52.375	85.305
thrS CDS	308	LAC_00337	99.305	69.96	22.48	52.66
SAUSA300s017	309		84.725	36.475	26.635	47.855
lysP 1 CDS	310	LAC_00339	16.84	7.39	8.68	11.35
SAUSA300s240	311		50.265	43.715	13.975	20.19
infC CDS	312	LAC_00341	180.245	218.605	8.75	11.335
rpmI CDS	313	LAC_00342	357.79	459.225	19.02	24.32
rplT CDS	314	LAC_00343	258.87	313.33	10.425	14.03
hypothetical protein CDS	315	LAC_00344	14.815	7.745	2.595	6.535
hypothetical protein CDS	316	LAC_00345	35.26	21.715	6.445	16.7
tig CDS	317	LAC_00346	190.15	177.32	30.91	105.675
clpX CDS	318	LAC_00347	94.125	83.45	33.715	85.375
engB CDS	319	LAC_00348	10.13	7.445	2.9	8.325
hemA CDS	320	LAC_00349	34.305	36.87	22.25	72.205
hypothetical protein CDS	321	LAC_00350	20.315	20.685	7.705	29.685
hemC CDS	322	LAC_00351	22.54	20.155	6.895	27.63
hypothetical protein CDS	323	LAC_00352	14.085	13.83	5.71	20.36
hemB CDS	324	LAC_00353	18.34	19.98	9.525	24.605
hemL1 CDS	325	LAC_00354	29.455	28.7	17.785	45.93
hypothetical protein CDS	326	LAC_00355	19.715	13.795	35.39	51.535
tag CDS	327	LAC_00356	26.01	12.11	9.92	15.335
SAUSA300s120	328		41.37	27.59	7.84	22.48
valS CDS	329	LAC_00358	39.805	41.055	5.53	15.09
fpgS CDS	330	LAC_00359	60.945	54.87	10.265	24.71
comC CDS	331	LAC_00360	0.355	0.26	0.12	0.08
hypothetical protein CDS	332	LAC_00361	0.41	0.255	0	0.08
hypothetical protein CDS	333	LAC_00362	16.145	12.47	4.83	15.7
SAUSA300s239	334		8.73	3.655	3.7	23.96
hypothetical protein CDS	335	LAC_00363	13.32	15.74	11.66	67.92
SAUSA300s238	336		17.7	15.465	9.73	49.225
mreC CDS	337	LAC_00364	12.065	11.695	3.775	14.53
mreD CDS	338	LAC_00365	14.175	16.615	3.91	17.675
SAUSA300s139	339		354.025	467.925	30.82	85.9
rplU CDS	340	LAC_00367	333.395	427.82	26.035	68.445
hypothetical protein CDS	341	LAC_00368	272.34	367.4	25.65	64.515
rpmA CDS	342	LAC_00369	163.56	216.69	22.43	70.855
SAUSA300s237	343		5.01	4.525	1.02	1.905
obg CDS	344	LAC_00370	26.72	25.45	2.175	12.3
hypothetical protein CDS	345	LAC_00371	33.97	31.39	5	15.18
ruvA CDS	346	LAC_00372	38.84	40.295	4.39	19.185
ruvB CDS	347	LAC_00373	26.575	28.845	2.3	10.985
queA CDS	348	LAC_00374	17.995	19.67	1.195	7.745
tgt CDS	349	LAC_00375	60.225	66.5	15.67	62.41
hypothetical protein CDS	350	LAC_00376	144.205	132.74	34.86	137.29
Heme uptake protein MmpL11 CDS	351	LAC_00377	53.615	50.065	5.605	16.845
recJ CDS	352	LAC_00378	15.685	14.21	1.16	2.73
apt CDS	353	LAC_00379	24.34	25.04	2.14	3.915
relA CDS	354	LAC_00380	46.58	25.935	6.08	11.945
dtd CDS	355	LAC_00381	67.055	36.11	12.26	26.155
lytC CDS	356	LAC_00382	65.175	39.035	7.55	17.555
SAUSA300s147	357		109.935	69.925	16.64	47.11
hisS CDS	358	LAC_00384	32.29	37.955	2.86	6.69
aspS CDS	359	LAC_00385	61.11	68.1	7.91	21.67
SAUSA300s026	360		1086.79	687.36	2124.14	3888.84
tcdA CDS	361	LAC_00387	24.07	21.775	5.435	31.195
putative AAA domain-containing protein CDS	362	LAC_00388	32.15	20.23	10.755	18.57
cymR CDS	363	LAC_00389	18.125	11.945	11.045	26.18
csbD 1 CDS	364	LAC_00390	55.465	9.4	180.69	319.9
hypothetical protein CDS	365	LAC_00391	74.665	13.89	395.935	639.755
limB 1 CDS	366	LAC_00392	3.895	1.6	3.3	4.67
iscS 2 CDS	367	LAC_00393	22.635	18.725	4.205	7.4
mnmA CDS	368	LAC_00394	27.335	22.555	6.2	14.68
yrrB CDS	369	LAC_00395	17.635	11.03	2.87	6.515
recD2 CDS	370	LAC_00396	18.585	14.865	2.46	8.15
SAUSA300s016	371		107.915	58.225	35.695	37.305
alaS CDS	372	LAC_00398	59.72	22.74	31.1	7.965
hypothetical protein CDS	373	LAC_00399	141.955	78.035	102.16	111.13
yrrK CDS	374	LAC_00400	99.8	44.35	80.415	84.475
hypothetical protein CDS	375	LAC_00401	197.17	108.705	121.2	144.565
Putative O-methyltransferase/MSMEI 4947 CDS	376	LAC_00402	16.185	15.775	0.71	2.755
ydcP 1 CDS	377	LAC_00403	16.395	18.095	1.33	5.72
ydcP 2 CDS	378	LAC_00404	34.73	39.485	2.785	10.63
udk CDS	379	LAC_00405	56.45	61.135	7.215	21.685
greA CDS	380	LAC_00406	100.05	95.295	16.595	51.62
kipI 1 CDS	381	LAC_00407	8.525	1.275	0.16	0.38
SAUSA300s292	382		22.88	3.82	0	0.735
kipA 1 CDS	383	LAC_00408	17.58	1.41	0.46	0.795
accB 1 CDS	384	LAC_00409	15.125	2.105	0.6	0.505
accC CDS	385	LAC_00410	10.785	1.23	0.57	0.465
hypothetical protein CDS	386	LAC_00411	13.56	2.14	0.73	0.53
mntH 1 CDS	387	LAC_00412	20.15	2.22	2.57	1.035
fic CDS	388	LAC_00413	3.825	1.43	1.125	2.465
entA 1 CDS	389	LAC_00414	0.385	0.4	0.195	0.68
hypothetical protein CDS	390	LAC_00415	2.79	0.875	2.805	10.42
mtnN CDS	391	LAC_00416	11.195	12.885	0.525	2.585
nagD CDS	392	LAC_00417	15.725	18.87	0.785	2.9
der 1 CDS	393	LAC_00418	20.77	22.335	1.275	5.155
aroE CDS	394	LAC_00419	18.625	17.27	0.895	7.07
yhbY CDS	395	LAC_00420	32.225	37.44	3.065	12.595
nadD CDS	396	LAC_00421	34.49	37.05	3.875	12.45
rny 2 CDS	397	LAC_00422	37.78	36.995	8.73	19.835
rsfS CDS	398	LAC_00423	42.83	38.82	18.705	34.325
tylM1 CDS	399	LAC_00424	35.335	29.095	9.87	28.865
comEA CDS	400	LAC_00425	5.825	3.68	0.65	2.315
tadA 1 CDS	401	LAC_00426	22.51	13.9	7.215	21.55
comEC CDS	402	LAC_00427	1.47	0.445	0.53	1.125
hypothetical protein CDS	403	LAC_00428	5.69	2.96	0.895	2.89
rpsT CDS	404	LAC_00429	245.49	216.56	23.395	48.4
lepA CDS	405	LAC_00430	34.415	29.875	6.14	13.71
hemN 2 CDS	406	LAC_00431	5.17	4.16	1.085	2.08
hrcA CDS	407	LAC_00432	117.525	79.665	100.18	489.585
grpE CDS	408	LAC_00433	158.68	108.475	123.41	580.35
dnaK CDS	409	LAC_00434	134.35	114.03	106.405	475.015
dnaJ CDS	410	LAC_00435	23.535	24.82	7.215	42.4
prmA CDS	411	LAC_00436	34.58	33.225	11.105	62.995
rsmE CDS	412	LAC_00437	11.645	7.66	2.235	9.37
mtaB CDS	413	LAC_00438	37.05	30.77	3.795	13.495
rpsU CDS	414	LAC_00439	568.245	267.16	184.61	329.81
hypothetical protein CDS	415	LAC_00440	154.97	120.545	200.195	411.15
serS 1 CDS	416	LAC_00441	152.37	130.11	200.33	392.77
hypothetical protein CDS	417	LAC_00442	193.08	129.18	288.32	538.275
PhoH-like protein CDS	418	LAC_00443	13.965	7.985	8.255	13.855
ybeY CDS	419	LAC_00444	27.94	16.855	11.86	35.93
dgkA CDS	420	LAC_00445	22.54	14.445	14.64	41.25
cdd CDS	421	LAC_00446	28.36	21.185	14.325	41.34
era CDS	422	LAC_00447	25.75	17.92	12.82	41.745
recO CDS	423	LAC_00448	10.32	9.775	5.465	18.6
glyQS CDS	424	LAC_00449	101.275	77.345	41.495	65.655
SAUSA300s043	425		32.585	17.87	16.49	20
ccpN CDS	426	LAC_00450	16.595	10.705	20.525	36.36
yqfL CDS	427	LAC_00451	23.875	16.925	27.375	44.285
dnaG CDS	428	LAC_00452	30.955	22.075	7.52	16.31
sigA CDS	429	LAC_00453	65.71	52.07	20.315	32.155
trmK CDS	430	LAC_00454	15.595	12.395	2.375	5.36
GTP cyclohydrolase 1 type 2 CDS	431	LAC_00455	16.085	11.6	2.67	5.935
cshB CDS	432	LAC_00456	31.065	26.27	1.945	4.29
nfo CDS	433	LAC_00457	19.77	18.885	1.785	3.62
znuC 1 CDS	434	LAC_00458	8.605	7.525	0.825	3.015
znuB CDS	435	LAC_00459	7.09	7.28	0.88	3.195
zur CDS	436	LAC_00460	8.715	8.67	1.63	3.835
sodA CDS	437	LAC_00461	210.675	157.48	328.37	680.135
pbpH CDS	438	LAC_00462	29.255	25.65	13.18	37.83
rpmG2 1 CDS	439	LAC_00463	227.655	207.895	16.855	61.15
5-formyltetrahydrofolate cyclo-ligase CDS	440	LAC_00464	9.61	7.095	10.795	14.935
gluP CDS	441	LAC_00465	13.025	10.465	11.04	20.65
glcK CDS	442	LAC_00466	18.105	14.1	10.115	21.655
hypothetical protein CDS	443	LAC_00467	42.43	32.27	18.025	47.26
putative metallo-hydrolase CDS	444	LAC_00468	50.54	38.23	30.695	70.405
comGA CDS	445	LAC_00469	2.06	0.66	0.385	1.055
epsF CDS	446	LAC_00470	0.325	0.13	0.045	0.375
comGC CDS	447	LAC_00471	0.68	0.105	0	0.55
hypothetical protein CDS	448	LAC_00472	0.355	0.075	0	0.335
hypothetical protein CDS	449	LAC_00473	0.26	0.355	0.07	0.855
hypothetical protein CDS	450	LAC_00474	0.465	0.175	0.28	0.615
aroK CDS	451	LAC_00475	16.105	14.385	4.935	25.795
SAUSA300s119	452		25.08	49.51	11.785	88.43
gcvT CDS	453	LAC_00477	23.89	59.495	5.775	76.9
gcvPA CDS	454	LAC_00478	50.205	134.33	11.085	158.36
gcvPB CDS	455	LAC_00479	53.445	125.035	15.27	141.59
moeZ 2 CDS	456	LAC_00480	69.945	47.43	15.125	57.405
lipM CDS	457	LAC_00481	27.55	14.97	16.565	34.34
hypothetical protein CDS	458	LAC_00482	15.82	5.46	9.79	19.285
hypothetical protein CDS	459	LAC_00483	33.345	18.245	17.93	47.38
ypdF CDS	460	LAC_00484	30.555	16.965	14.475	54.895
efp CDS	461	LAC_00485	215.33	128.91	88.265	220.515
accB 2 CDS	462	LAC_00486	68.245	51.71	3.62	14.33
cfiB 1 CDS	463	LAC_00487	43.345	33.195	5.385	11.15
hypothetical protein CDS	464	LAC_00488	58.205	32.075	31.725	48.885
nusB CDS	465	LAC_00489	77.71	43.495	29.65	59.855
xseA CDS	466	LAC_00490	69.865	55.76	16.815	41.93
xseB CDS	467	LAC_00491	67.45	54.66	15.465	37.105
Farnesyl diphosphate synthase CDS	468	LAC_00492	38.92	35.65	5.98	17.98
argR 1 CDS	469	LAC_00493	32.27	23.325	37.185	75.335
recN CDS	470	LAC_00494	30.07	23.625	28.355	57.665
Dihydrolipoyl dehydrogenase CDS	471	LAC_00495	40.615	39.065	21.14	55.555
bfmBAA CDS	472	LAC_00496	31.51	29.265	18.01	44.86
bfmBAB CDS	473	LAC_00497	35.425	31.655	23.795	50.04
pdhC 1 CDS	474	LAC_00498	52.44	37.59	33.45	72.4
hypothetical protein CDS	475	LAC_00499	22.835	17.12	16.95	64.475
hypothetical protein CDS	476	LAC_00500	24.64	14.955	21.07	88.73
SAUSA300s106	477		37.41	16.23	21.96	76.285
hypothetical protein CDS	478	LAC_00501	46.61	21.395	19	60.85
pepT 1 CDS	479	LAC_00502	13.19	7.99	29.23	41.855
gnd CDS	480	LAC_00503	112.245	68.075	115.68	235.955
hypothetical protein CDS	481	LAC_00504	55.445	27.26	36.1	38.105
malR CDS	482	LAC_00505	0.665	4.53	0.315	6.615
malL CDS	483	LAC_00506	1.815	8.62	0.5	8.775
marA CDS	484	LAC_00507	55.845	41.235	17.755	49.8
SAUSA300s095	485		277.925	213.775	218.355	448.54
zwf CDS	486	LAC_00508	126.565	89.215	95.785	200.94
rnz CDS	487	LAC_00509	22.785	13.365	2.91	7.055
proC CDS	488	LAC_00510	33.49	18.015	7.255	15.58
SAUSA300s187	489		4.33	2.49	0.93	2.96
putative oxidoreductase CDS	490	LAC_00511	5.355	2.77	1.135	3.77
hypothetical protein CDS	491	LAC_00512	3.615	2.605	0.745	1.815
yhdN 1 CDS	492	LAC_00513	29.365	23.16	14.205	56.01
nudF CDS	493	LAC_00514	7.37	5.6	2.13	4.69
fur CDS	494	LAC_00515	28.72	19.72	6.76	23.06
xerD 1 CDS	495	LAC_00516	15.44	13.75	4.425	11.395
hypothetical protein CDS	496	LAC_00517	4.255	2.7	1.17	3.965
scpA CDS	497	LAC_00518	21.85	15.025	5.34	16.835
scpB CDS	498	LAC_00519	23.14	17.905	4.125	14.365
rluB CDS	499	LAC_00520	17.48	16.08	3.6	9.825
srrA CDS	500	LAC_00521	24.215	49.22	34.06	80.13
srrB CDS	501	LAC_00522	18.405	24.255	10.87	24.18
hypothetical protein CDS	502	LAC_00523	0.75	0.71	0.125	0.55
frc CDS	503	LAC_00524	1.12	0.22	0.425	1.15
hypothetical protein CDS	504	LAC_00525	1.89	0.905	0.86	1.27
Int-Tn 1 CDS	505	LAC_00526	2.455	0.945	0.82	1.91
hypothetical protein CDS	506	LAC_00527	28.41	11.25	16.105	33.39
hypothetical protein CDS	507	LAC_00528	41.985	13.035	8.4	38.885
hypothetical protein CDS	508	LAC_00529	35.92	19.465	4.39	32.47
hypothetical protein CDS	509	LAC_00530	30.365	12.765	3.77	22.88
hypothetical protein CDS	510	LAC_00531	15.34	7.65	0.72	9.845
putative HTH-type transcriptional regulator CDS	511	LAC_00532	19.645	10.075	2.005	15.565
hypothetical protein CDS	512	LAC_00533	1.11	0	0	0
hypothetical protein CDS	513	LAC_00534	23.265	9.05	12.99	11.31
hypothetical protein CDS	514	LAC_00535	61.04	29.81	20.04	30.96
hypothetical protein CDS	515	LAC_00536	0.63	0	0	0
hypothetical protein CDS	516	LAC_00537	0.44	0.65	0	0
hypothetical protein CDS	517	LAC_00538	0	0	0	0
hypothetical protein CDS	518	LAC_00539	0	0	0	0
hypothetical protein CDS	519	LAC_00540	0	0	0	0
hypothetical protein CDS	520	LAC_00541	0.055	0	0.27	0
hypothetical protein CDS	521	LAC_00542	0.085	0.03	0	0
hypothetical protein CDS	522	LAC_00543	0	0.32	0.085	0.105
polA 2 CDS	523	LAC_00544	0.14	0.075	0	0.06
hypothetical protein CDS	524	LAC_00545	0	0	0	0
hypothetical protein CDS	525	LAC_00546	0.095	0	0	0.21
hypothetical protein CDS	526	LAC_00547	0	0.25	0.095	0.225
hypothetical protein CDS	527	LAC_00548	0	0	0.12	0.145
hypothetical protein CDS	528	LAC_00549	0	0.22	0	0.23
hypothetical protein CDS	529	LAC_00550	0	0	0	0
hypothetical protein CDS	530	LAC_00551	0	0.22	0.18	0.105
hypothetical protein CDS	531	LAC_00552	0.515	0.315	0	0
hypothetical protein CDS	532	LAC_00553	0.38	0.32	0	0.145
hypothetical protein CDS	533	LAC_00554	0.325	0.225	0.09	0.735
hypothetical protein CDS	534	LAC_00555	0.815	0.36	0.505	0.79
hypothetical protein CDS	535	LAC_00556	0.38	0.21	0.275	1.16
hypothetical protein CDS	536	LAC_00557	1.06	0.59	0.525	1.025
hypothetical protein CDS	537	LAC_00558	7.005	1.66	2.935	10.755
hypothetical protein CDS	538	LAC_00559	0.775	0.245	0.205	0.715
hypothetical protein CDS	539	LAC_00560	1.195	0.815	0.98	1.67
hypothetical protein CDS	540	LAC_00561	0.76	0.68	0.51	0.615
hypothetical protein CDS	541	LAC_00562	0.64	0.58	0.59	1.315
hypothetical protein CDS	542	LAC_00563	0.185	0	0	0
hypothetical protein CDS	543	LAC_00564	0.065	0.105	0	0
hypothetical protein CDS	544	LAC_00565	0.175	0.2	0	0.17
hypothetical protein CDS	545	LAC_00566	0.55	0.665	0.035	0.51
clpP1 CDS	546	LAC_00567	0.26	0.17	0.095	0.19
hypothetical protein CDS	547	LAC_00568	0.425	0.385	0.14	0.17
hypothetical protein CDS	548	LAC_00569	0.21	0	0.325	0.625
hypothetical protein CDS	549	LAC_00570	0.41	0.195	0.19	0.6
hypothetical protein CDS	550	LAC_00571	0.34	0	0.055	0.495
hypothetical protein CDS	551	LAC_00572	0	0.165	0.125	0.725
hypothetical protein CDS	552	LAC_00573	0.3	0.1	0.38	1.015
hypothetical protein CDS	553	LAC_00574	1.055	1.04	1.49	4.08
hypothetical protein CDS	554	LAC_00575	0.055	0	0	0
hypothetical protein CDS	555	LAC_00576	0.12	0	0	0
Glycyl-glycine endopeptidase ALE-1 CDS	556	LAC_00577	0.26	0.105	0.23	0.31
hypothetical protein CDS	557	LAC_00578	0.185	0.065	0.11	0.455
hypothetical protein CDS	558	LAC_00579	0.47	0.05	0.115	0.23
hypothetical protein CDS	559	LAC_00580	1.03	0.185	0	0.195
hypothetical protein CDS	560	LAC_00581	0.32	0.275	0.06	0.36
hypothetical protein CDS	561	LAC_00582	0.08	0.035	0.015	0.1
hypothetical protein CDS	562	LAC_00583	0.1	0.165	0	0
hypothetical protein CDS	563	LAC_00584	0	0.395	0	0.34
hypothetical protein CDS	564	LAC_00585	0	0.18	0	0
hypothetical protein CDS	565	LAC_00586	0	0.215	0	0
lytN 2 CDS	566	LAC_00587	0.095	0.165	0.035	0
hlgC 1 CDS	567	LAC_00588	1.985	1.485	1.395	2.23
lukDv 2 CDS	568	LAC_00589	1.865	0.985	1.225	1.91
hypothetical protein CDS	569	LAC_00590	1.035	0.64	0	0
hypothetical protein CDS	570	LAC_00591	0.125	0.13	0	0.065
hypothetical protein CDS	571	LAC_00592	0.46	0.135	0.2	0.065
hypothetical protein CDS	572	LAC_00593	0.42	0.26	1.16	1.11
hypothetical protein CDS	573	LAC_00594	1.51	1.185	0.59	1.925
SAUSA300s015	574		73.19	61.725	97.465	255.215
ribU CDS	575	LAC_00596	37.595	33.93	26.63	85.13
Ferredoxin CDS	576	LAC_00597	34.845	27.13	7.375	14.99
hypothetical protein CDS	577	LAC_00598	10.085	6.505	5.82	16.505
SAUSA300s236	578		22.34	15.09	13.32	32.725
recQ 1 CDS	579	LAC_00599	9.06	4.89	5.14	12.875
ebpS CDS	580	LAC_00600	100.295	49.03	198.935	233.625
Glucosaminate ammonia-lyase CDS	581	LAC_00601	8.025	8.57	3.225	16.285
ansA CDS	582	LAC_00602	27.245	19.57	1.105	3.8
cmk CDS	583	LAC_00603	33.505	20.32	2.99	8.66
rpsA 1 CDS	584	LAC_00604	272.19	115.525	223.98	403.52
der 2 CDS	585	LAC_00605	51.47	42.985	7.225	23.85
gpsA CDS	586	LAC_00606	46.35	36.3	8.255	23.66
hup CDS	587	LAC_00607	1977.1	1183.03	1900.08	2768.38
SAUSA300s063	588		3457.32	2065.02	3395.96	4964.8
hypothetical protein CDS	589	LAC_00609	15.475	11.59	6.215	22.165
menG CDS	590	LAC_00610	16.29	14.7	3.885	16.41
hepT CDS	591	LAC_00611	23.67	28.795	4.115	21.48
ndk CDS	592	LAC_00612	30.35	201.805	2.535	53.595
hypothetical protein CDS	593	LAC_00613	0.195	1.175	0.21	0.28
aroC CDS	594	LAC_00614	16.705	6.235	1.585	2.475
aroB CDS	595	LAC_00615	21.37	8.535	2.085	4.545
aroA CDS	596	LAC_00616	32.98	15.28	4.61	5.47
lapB CDS	597	LAC_00617	49.44	20.605	8.56	11.625
hypothetical protein CDS	598	LAC_00618	29.26	12.1	5.57	5.87
hypothetical protein CDS	599	LAC_00619	21.535	9.07	3.6	2.96
hypothetical protein CDS	600	LAC_00620	334.485	194.205	487.78	667.265
hypothetical protein CDS	601	LAC_00621	6.865	3.385	2.195	8.275
bshA CDS	602	LAC_00622	8.405	7.485	2.9	14.925
cca CDS	603	LAC_00623	9.945	10.005	2.965	12.985
birA 1 CDS	604	LAC_00624	13.89	10.925	8.935	25.715
dinG 1 CDS	605	LAC_00625	21.3	15.875	8.205	29.565
asnS CDS	606	LAC_00626	63.66	63.985	11.42	41.525
dnaD CDS	607	LAC_00627	10.21	7.845	4.755	26.315
nth 1 CDS	608	LAC_00628	13.41	10.34	6.79	32.355
hypothetical protein CDS	609	LAC_00629	19.13	15.635	12.465	52.955
ponA CDS	610	LAC_00630	131.43	151.93	20.79	42.51
recU CDS	611	LAC_00631	73.035	92.425	12.52	32.14
hypothetical protein CDS	612	LAC_00632	56.575	36.41	57.09	187.18
hypothetical protein CDS	613	LAC_00633	61.565	39.465	78.555	206.32
gpsB CDS	614	LAC_00634	77.07	50.995	89.26	214.655
SAUSA300s014	615		1831.7	1522.65	1733.37	2760.1
hypothetical protein CDS	616	LAC_00637	3728.27	3015.46	3689.89	6026.47
rlmL CDS	617	LAC_00638	9.51	9.305	1.13	4.7
hypothetical protein CDS	618	LAC_00639	6.53	10.315	1.505	8.65
hypothetical protein CDS	619	LAC_00640	2.485	1.995	0.275	0.38
Bacterial dynamin-like protein CDS	620	LAC_00641	27.755	18.725	7.195	15.975
ypcP CDS	621	LAC_00642	29.245	20.61	7.08	14.65
ald1 CDS	622	LAC_00643	0.57	0.9	28.6	58.035
tdcB CDS	623	LAC_00644	0.8	0.925	45.105	109.31
steT CDS	624	LAC_00645	0.775	0.335	25.65	60.36
norB 1 CDS	625	LAC_00646	1.335	0.695	6.04	20.88
ebh 2 CDS	626	LAC_00647	2.38	0.73	1.33	0.885
SAUSA300s174	627		2.38	0.73	1.33	0.885
rnhA CDS	628	LAC_00648	4.57	2.385	1.885	6.035
hypothetical protein CDS	629	LAC_00649	7.44	7.785	1.055	0.85
yhhQ CDS	630	LAC_00650	9.54	8.02	0.94	0.48
hypothetical protein CDS	631	LAC_00651	25.725	19.585	2.12	12.17
hypothetical protein CDS	632	LAC_00652	29.175	26.745	3.285	14.69
hypothetical protein CDS	633	LAC_00653	36.33	28.35	4.475	20.7
thyA CDS	634	LAC_00654	29.755	23.715	4.415	16.195
folA CDS	635	LAC_00655	50.63	60.945	22.365	118.59
DegV domain-containing protein CDS	636	LAC_00656	32.62	33.53	14.81	82.195
msrA2 CDS	637	LAC_00657	104.465	86.73	118.115	369.59
msrB CDS	638	LAC_00658	72.335	50.23	99.245	273.41
crr CDS	639	LAC_00659	86.6	69.475	122.96	332.455
hypothetical protein CDS	640	LAC_00660	109.09	94.405	124.965	375.02
putative CtpA-like serine protease CDS	641	LAC_00661	35.625	14.83	7.965	17.61
hypothetical protein CDS	642	LAC_00662	15.31	6.145	2.935	6.22
murG CDS	643	LAC_00663	19.565	11.79	6.26	16.095
ybjG CDS	644	LAC_00664	13.225	10.405	6.32	15.515
hypothetical protein CDS	645	LAC_00665	8.65	6.05	6.62	11.025
SAUSA300s289	646		37.215	19.225	73.25	361.475
hypothetical protein CDS	647	LAC_00668	31.69	16.725	64.815	321.33
arlR CDS	648	LAC_00669	15.63	7.37	7.51	15.405
arlS CDS	649	LAC_00670	15.43	6.89	5.225	14.005
odhA CDS	650	LAC_00671	19.34	112.395	7.9	158.295
odhB CDS	651	LAC_00672	21.3	121.965	8.615	151.815
mhqA 1 CDS	652	LAC_00673	25.17	26.2	32.36	65.685
hypothetical protein CDS	653	LAC_00674	54.13	32.895	80.065	159.96
nirQ CDS	654	LAC_00675	20.59	10.105	2.03	4.085
cobT CDS	655	LAC_00676	16.01	10.8	1.87	3.625
brnQ 1 CDS	656	LAC_00677	19.905	10.63	0.9	0.975
SAUSA300s288	657		7.73	1.765	13.485	11.575
hypothetical protein CDS	658	LAC_00679	0.89	0.3	0	0.14
TelA-like protein CDS	659	LAC_00680	41.82	30.545	44.49	137.905
hypothetical protein CDS	660	LAC_00681	27.185	20.675	28.82	116.76
yccX CDS	661	LAC_00682	10.095	8.84	10.37	25.645
hypothetical protein CDS	662	LAC_00683	4.25	0.975	4.26	11.545
cspA 1 CDS	663	LAC_00685	1381.15	1059.12	953.8	1952.04
hypothetical protein CDS	664	LAC_00686	1.585	0.725	0.45	1.13
lysA CDS	665	LAC_00687	60.025	10.265	10.045	13.985
alr1 1 CDS	666	LAC_00688	42.085	2.825	4.915	2.155
yxeP 1 CDS	667	LAC_00689	36.755	2.4	4.61	1.245
dapH CDS	668	LAC_00690	38.04	1.185	20.955	2.52
dapB CDS	669	LAC_00691	60.77	1.805	25.99	2.9
dapA CDS	670	LAC_00692	74.14	1.77	28.3	2.545
asd CDS	671	LAC_00693	55.655	0.955	18.345	1.86
lysC CDS	672	LAC_00694	36.205	0.6	13.94	0.96
SAUSA300s013	673		96.735	3.535	64.025	22.605
ybiT CDS	674	LAC_00696	33.695	30.355	1.765	2.755
cvfB CDS	675	LAC_00697	47.26	31.535	19.45	38.22
SAUSA300s143	676		0.85	0.115	0.645	0.245
pstS CDS	677	LAC_00699	0.625	0.185	21.88	0
pstC1 CDS	678	LAC_00700	0.685	0.07	7.98	0.125
pstA CDS	679	LAC_00701	1.185	0.07	12.115	0.375
pstB3 CDS	680	LAC_00702	0.95	0.305	17.255	0.41
phoU CDS	681	LAC_00703	2.81	0.41	21.985	0.535
pepF1 1 CDS	682	LAC_00704	59.75	30.505	10.32	22.025
hypothetical protein CDS	683	LAC_00705	11.18	2.145	6.315	17.695
nikB 1 CDS	684	LAC_00706	1.79	1.02	0.305	0.86
gsiD 1 CDS	685	LAC_00707	1.61	0.7	0.355	0.62
oppD 1 CDS	686	LAC_00708	1.515	0.87	0.4	1.065
nikE 1 CDS	687	LAC_00709	2.56	2.475	1.26	2.49
mqo CDS	688	LAC_00710	11.05	5.555	10.42	24.2
yitU 1 CDS	689	LAC_00711	14.605	8.19	1.255	4.295
femB CDS	690	LAC_00712	63.6	50.405	20.055	115.91
femA 1 CDS	691	LAC_00713	40.415	27.74	17.76	80.725
trpA CDS	692	LAC_00714	4.455	1.54	1.135	0.74
trpB CDS	693	LAC_00715	1.33	0.39	0.235	0.075
trpF CDS	694	LAC_00716	1.945	0.17	0.11	0.14
trpC CDS	695	LAC_00717	2.745	0.17	0.29	0.255
SAUSA300s181	696		2.45	0.295	0.27	0.335
trpD2 CDS	697	LAC_00718	3.07	0.28	0.2	0.29
trpG 1 CDS	698	LAC_00719	1.55	0.055	0.035	0.205
trpE CDS	699	LAC_00720	2.36	0.395	0.39	0.405
SAUSA300s012	700		3.025	0.575	0.515	0.275
SAUSA300s011	701		30.32	5.95	15.175	20.1
ysdC 1 CDS	702	LAC_00723	13.465	10.465	10.065	19.33
tyrA CDS	703	LAC_00724	13.89	6.125	5.625	15.895
dinB1 CDS	704	LAC_00725	1.315	0.87	0.76	0.725
putative tautomerase.1 CDS	705	LAC_00726	40.335	33.93	39.695	81.79
msrR CDS	706	LAC_00727	22.83	18.03	1.24	4.02
msrA1 CDS	707	LAC_00728	21.91	9.68	12.97	21.53
mprF CDS	708	LAC_00729	29.03	21.095	7.83	12.955
tqsA CDS	709	LAC_00730	57.23	35.41	29.115	81.335
glcT CDS	710	LAC_00731	16.41	6.55	18.42	39.265
alsT CDS	711	LAC_00732	38.975	35.98	3.05	4.145
parC CDS	712	LAC_00733	34.63	38.485	3.075	7.26
parE CDS	713	LAC_00734	17.2	18.75	1.13	3.095
plsY CDS	714	LAC_00735	41.695	19.985	14.45	22.9
SAUSA300s118	715		9.95	3.985	2.675	13.6
hypothetical protein CDS	716	LAC_00736	13.265	7.845	4.495	13.05
Putative esterase CDS	717	LAC_00737	36.565	13.575	10.53	17.45
acnA CDS	718	LAC_00738	143.36	60.42	31.715	60.355
opuD 1 CDS	719	LAC_00739	65.955	79.46	3.28	8.425
mscL CDS	720	LAC_00740	68.525	27.175	23.695	15.415
sbcC CDS	721	LAC_00741	4.45	3.425	0.81	2.445
sbcD CDS	722	LAC_00742	2.21	2.04	0.475	0.985
hypothetical protein CDS	723	LAC_00743	10.39	11.235	1.885	13.01
hypothetical protein CDS	724	LAC_00744	66.565	64.135	10.205	26.715
tkt CDS	725	LAC_00745	138.455	58.26	100.28	204.325
hypothetical protein CDS	726	LAC_00746	49.635	14.115	8.91	24.93
hypothetical protein CDS	727	LAC_00747	4.475	3.58	2.15	5.5
lexA 1 CDS	728	LAC_00748	28.32	20.465	16.94	47.065
SAUSA300s112	729		33.505	31.52	4.195	26.745
hypothetical protein CDS	730	LAC_00749	30.99	30.09	6.135	25.31
guaC CDS	731	LAC_00750	6.24	8.475	0.675	0.805
rpsN2 CDS	732	LAC_00751	10.07	4.06	7.915	28.25
rpmG2 2 CDS	733	LAC_00752	446.63	182.3	479.025	414.795
katA CDS	734	LAC_00753	122.755	27.78	237.435	150.575
lysP 2 CDS	735	LAC_00754	96.695	22.495	6.875	5.22
hypothetical protein CDS	736	LAC_00755	53.71	32.57	63.425	91.695
Putative phosphatase CDS	737	LAC_00756	128.925	27.14	40.145	64.435
thrB 1 CDS	738	LAC_00757	107.35	5.21	18.635	4.74
thrC CDS	739	LAC_00758	87.24	4.145	19.24	4.52
hom CDS	740	LAC_00759	43.685	1.43	7.295	1.82
yclM CDS	741	LAC_00760	17.56	1.305	1.37	0.775
hypothetical protein CDS	742	LAC_00761	6.01	26.43	1.855	53.6
hypothetical protein CDS	743	LAC_00762	25.28	17.99	39.995	132.12
nucH CDS	744	LAC_00763	3.42	3.075	0.26	0.315
hypothetical protein CDS	745	LAC_00764	11.14	4.325	13.09	20.285
desR CDS	746	LAC_00765	4.25	1.925	1.78	3.06
desK CDS	747	LAC_00766	3.125	2.01	1.645	2.35
SAUSA300s202	748		1.085	0.505	0.61	1.155
hypothetical protein CDS	749	LAC_00767	1.045	0.32	0.415	0.9
ssuB CDS	750	LAC_00768	0.675	0.56	0.51	0.375
cls 1 CDS	751	LAC_00769	15.85	6.945	6.87	12.365
hypothetical protein CDS	752	LAC_00770	11.81	0.945	7.7	8.955
ltaE CDS	753	LAC_00771	0.795	0.555	0.345	0.115
SAUSA300s169	754		0.61	0.34	0	0
hypothetical protein CDS	755	LAC_00772	3.875	0.555	0.125	1.045
hypothetical protein CDS	756	LAC_00773	11.445	3.995	5.64	13.63
hypothetical protein CDS	757	LAC_00774	15.23	7.05	8.525	17.395
hypothetical protein CDS	758	LAC_00775	11.145	2.845	6.485	7.135
hypothetical protein CDS	759	LAC_00776	9.68	4.195	0.865	5.12
hypothetical protein CDS	760	LAC_00777	0.87	0.365	0.09	0.32
hypothetical protein CDS	761	LAC_00778	0.38	0	0	0
hypothetical protein CDS	762	LAC_00779	1.09	0.26	0.17	0.675
hypothetical protein CDS	763	LAC_00780	1.305	0.31	0.235	0.095
hypothetical protein CDS	764	LAC_00781	1.03	0	0.365	0
hypothetical protein CDS	765	LAC_00782	0.37	2.875	0	1.63
SAUSA300s094	766		2.485	0.53	0	0.555
SAUSA300s093	767		11.36	1.105	0.5	4.07
hypothetical protein CDS	768	LAC_00783	7.175	2.32	0.49	2.16
hypothetical protein CDS	769	LAC_00784	5.14	4.32	1.79	4.705
hypothetical protein CDS	770	LAC_00785	0.545	0.86	0.855	1.08
hypothetical protein CDS	771	LAC_00786	0.43	0.72	0	0
SAUSA300s092	772		0	0	0	0
glnA CDS	773	LAC_00787	217.125	118.19	65.72	159.17
glnR CDS	774	LAC_00788	183.895	81.655	30.33	101.11
mgl CDS	775	LAC_00789	8.505	7.31	1.14	3.145
hflX CDS	776	LAC_00790	4.53	5.07	0.84	3.02
bsaA 1 CDS	777	LAC_00791	35.955	16.07	34.365	66.235
hfq CDS	778	LAC_00792	40.255	19.545	9.42	17.655
miaA CDS	779	LAC_00793	14.065	6.385	3.575	8.335
Monoacylglycerol lipase CDS	780	LAC_00794	6.765	4.94	2.64	7.055
glpD CDS	781	LAC_00795	2.45	6.67	4.115	10.48
glpK CDS	782	LAC_00796	3.295	27.225	0.915	5.18
glpF CDS	783	LAC_00797	2.285	34.28	0.11	6.395
glpP CDS	784	LAC_00798	10.76	6.17	1.145	3.85
mutL CDS	785	LAC_00799	12.53	9.45	1.365	3.695
mutS 1 CDS	786	LAC_00800	9.9	6.73	0.92	1.65
hypothetical protein CDS	787	LAC_00801	35.89	15.76	5.62	16.195
hypothetical protein CDS	788	LAC_00802	61.665	25.835	7.095	18.12
miaB CDS	789	LAC_00803	32.575	14.4	3.735	8.495
hypothetical protein CDS	790	LAC_00804	12.9	6.545	2.435	5.395
korB CDS	791	LAC_00805	37.26	26.865	11.055	34.61
korA CDS	792	LAC_00806	23.355	18.97	6.965	22.94
hypothetical protein CDS	793	LAC_00807	27.04	18.02	1.15	3.99
hypothetical protein CDS	794	LAC_00808	82.5	15.42	65.53	113.72
SAUSA300s060	795		98.755	71.7	36.785	119.775
rny 3 CDS	796	LAC_00810	95.9	71.5	36.315	109.33
SAUSA300s170	797		8.57	4.15	2.085	9.025
recA CDS	798	LAC_00811	71.46	45.1	25.485	43.045
cinA CDS	799	LAC_00812	10.76	9.62	4.08	13.745
pgsA CDS	800	LAC_00813	41.865	29.985	9.72	23.94
rodZ CDS	801	LAC_00814	35.925	23.07	6.24	15.095
hypothetical protein CDS	802	LAC_00815	42.065	33.505	6.05	13.39
phaB CDS	803	LAC_00816	26.695	21.32	1.645	5.25
albF CDS	804	LAC_00817	25.675	18.58	1.13	6.11
putative zinc protease CDS	805	LAC_00818	32.545	22.995	2.31	6.66
phnF CDS	806	LAC_00819	23.535	15.115	6.065	14.725
ftsK 1 CDS	807	LAC_00820	24.71	20.68	6.735	22.425
rnj2 CDS	808	LAC_00821	44.565	39.475	18.71	72.445
pnp CDS	809	LAC_00822	48.1	44.605	6.885	18.16
rpsO CDS	810	LAC_00824	861.02	1076.71	114.14	376.905
SAUSA300s134	811		1014.56	1282.67	142.985	435.255
ribF CDS	812	LAC_00825	22.49	18.27	15.97	50.63
truB CDS	813	LAC_00826	11.025	7.515	9.21	24.415
rbfA CDS	814	LAC_00827	50.54	46.41	15.22	65.55
infB CDS	815	LAC_00828	46.07	50.89	7.04	14.06
rplGA CDS	816	LAC_00829	32.715	36.395	6.86	11.205
hypothetical protein CDS	817	LAC_00830	21.19	24.15	4.3	9.63
nusA CDS	818	LAC_00831	27.775	31.725	3.56	9.69
rimP CDS	819	LAC_00832	30.105	39.255	4.43	10.89
polC 2 CDS	820	LAC_00833	23.745	18.87	2.945	6.54
proS CDS	821	LAC_00834	45.855	48.745	6.695	25.29
Putative zinc metalloprotease CDS	822	LAC_00835	29.615	24.31	3.34	15.57
cdsA	823	LAC_00836	36.22	38.745	2.485	11.74
uppS CDS	824	LAC_00837	40.385	36.655	3.81	13.96
frr CDS	825	LAC_00838	158.285	158.345	31.095	74.355
pyrH CDS	826	LAC_00839	58.265	60.115	7.815	23.96
tsf CDS	827	LAC_00840	220.49	243.695	85.22	210.675
rpsB CDS	828	LAC_00841	333.32	372.65	29.63	89.78
codY CDS	829	LAC_00842	49.535	36.965	37.085	116.245
hslU CDS	830	LAC_00843	28.76	24.065	20.17	75.025
hslV CDS	831	LAC_00844	14.415	11.455	8.355	28.495
xerC 1 CDS	832	LAC_00845	12.37	10.415	10.21	28.01
SAUSA300s287	833		2.305	2.595	3.39	0
trmFO CDS	834	LAC_00846	35.925	25.69	3.305	5.795
topA CDS	835	LAC_00847	35.66	28.58	3.055	4.8
dprA CDS	836	LAC_00848	0.865	0.95	0.05	0.255
femA 2 CDS	837	LAC_00849	1.45	0.89	0.305	0.595
lytN 3 CDS	838	LAC_00850	0.615	0.75	0.16	0.405
sucD CDS	839	LAC_00851	33.17	223.055	13.88	242.64
sucC CDS	840	LAC_00852	21.155	142.4	8.21	182.955
rnhB CDS	841	LAC_00853	7.665	8.935	0.915	4.58
rbgA CDS	842	LAC_00854	5.865	5.885	1.05	4.19
hypothetical protein CDS	843	LAC_00855	3.27	2.445	2.57	8.06
rplS CDS	844	LAC_00856	404.695	488.03	41.905	111.735
SAUSA300s059	845		865.415	922.145	64.86	151.305
trmD CDS	846	LAC_00858	14.375	18.935	1.355	3.77
rimM CDS	847	LAC_00859	6.705	11.855	0.43	2.385
rpsP CDS	848	LAC_00860	316.15	283.18	50.315	143.575
ffh CDS	849	LAC_00861	36.095	39.4	7.965	22.845
sigO CDS	850	LAC_00862	16.46	12.955	4.235	10.86
ftsY CDS	851	LAC_00863	11.075	13.555	2.195	6.73
smc 2 CDS	852	LAC_00864	14.775	13.735	3.925	9.065
rnc CDS	853	LAC_00865	4.29	2.635	1.945	3.28
acpP CDS	854	LAC_00866	681.62	549.335	348.445	692.54
fabG CDS	855	LAC_00867	61.59	82.41	16.81	50.99
fabD CDS	856	LAC_00868	39.685	54.32	9.29	32.495
plsX CDS	857	LAC_00869	29.36	35.415	6.115	19.715
fapR CDS	858	LAC_00870	52.325	68.71	11.295	32.765
recG CDS	859	LAC_00871	9.625	8.155	9.715	21.965
hypothetical protein CDS	860	LAC_00872	65.225	57.675	5.23	22.325
hypothetical protein CDS	861	LAC_00873	36.975	31.675	3.34	8.15
rpmB CDS	862	LAC_00874	2065.51	1209.57	1660.87	1996.28
thiN CDS	863	LAC_00875	16.285	9.34	6.565	18.08
rpe CDS	864	LAC_00876	19.24	12.795	6.585	20.155
rsgA CDS	865	LAC_00877	12.9	10.83	3.42	11.005
prkC CDS	866	LAC_00878	40.225	39.18	4.675	9.935
stp CDS	867	LAC_00879	13.57	13.65	1.32	3.98
rlmN CDS	868	LAC_00880	30.345	32.675	3.72	9.455
rsmB CDS	869	LAC_00881	23.27	23.585	2.27	6.865
fmt CDS	870	LAC_00882	15.255	15.17	1.265	4.065
def1 CDS	871	LAC_00883	15.15	13.44	1.22	3.16
hypothetical protein CDS	872	LAC_00884	22.13	12.595	174.105	242.63
SAUSA300s167	873		30.51	12.625	190.745	262.13
hypothetical protein CDS	874	LAC_00885	4.965	1.975	1.44	1.61
priA CDS	875	LAC_00886	12.06	10.77	5.33	29.13
coaBC CDS	876	LAC_00887	10.1	7.8	5.755	27.995
rpoZ CDS	877	LAC_00888	64.12	31.135	7.86	17.71
gmk CDS	878	LAC_00889	48.915	30.99	4.86	11.685
hypothetical protein CDS	879	LAC_00890	15.49	12.145	6.965	28.105
hypothetical protein CDS	880	LAC_00891	38.49	23.585	19.11	36.315
SAUSA300s154	881		6.355	2.96	5.45	20.045
hypothetical protein CDS	882	LAC_00892	44.98	31.505	11.48	12.785
pyrE CDS	883	LAC_00893	17.105	17.05	3.35	3.33
pyrF CDS	884	LAC_00894	13.54	14.44	1.645	1.875
carB CDS	885	LAC_00895	14.2	15.495	1.9	3.025
carA 1 CDS	886	LAC_00896	15.11	18.11	1.775	2.635
pyrC CDS	887	LAC_00897	9.69	15.375	0.945	1.065
pyrB CDS	888	LAC_00898	6.26	10.315	0.94	1.085
pyrP CDS	889	LAC_00899	8.41	13.615	0.625	1.245
pyrR CDS	890	LAC_00900	40.22	49.61	2.655	8.095
rluD 2 CDS	891	LAC_00901	28.925	38.85	3.72	8.455
lspA CDS	892	LAC_00902	7.545	5.995	1.325	1.625
SAUSA300s205	893		0.665	0.66	0.16	1.975
hypothetical protein CDS	894	LAC_00904	3.465	3.2	2.88	12.46
catE 1 CDS	895	LAC_00905	9.045	7.915	6.275	31.505
ileS CDS	896	LAC_00906	50.64	42.65	8.595	19.395
SAUSA300s010	897		103.245	62.01	26.93	64.575
divIVA CDS	898	LAC_00908	110.675	70.035	24.75	64.085
hypothetical protein CDS	899	LAC_00909	36.19	21.97	5.755	13.585
hypothetical protein CDS	900	LAC_00910	67.77	37.075	15.185	34.895
sepF CDS	901	LAC_00911	84.38	54.255	17.115	32.925
hypothetical protein CDS	902	LAC_00912	53.095	29.94	9.15	19.94
yfiH CDS	903	LAC_00913	24.02	12.585	5.87	11.165
ftsZ CDS	904	LAC_00914	209.995	191.165	45.58	98.725
ftsA CDS	905	LAC_00915	152.85	126.325	30.49	87.075
divIB CDS	906	LAC_00916	52.12	42.96	20.64	47.37
murD CDS	907	LAC_00917	32.595	25.76	12.65	31.605
mraY CDS	908	LAC_00918	21.05	17.625	9.545	20.97
pbpB CDS	909	LAC_00919	41.765	31.735	18.82	30.02
ftsL 1 CDS	910	LAC_00920	72.65	48.58	34.265	75.055
rsmH CDS	911	LAC_00921	156.165	116.385	69.125	142.115
mraZ CDS	912	LAC_00922	235.51	153.81	156.08	261.19
bshC CDS	913	LAC_00923	5.665	6.945	3.035	13.35
putative N-acetyltransferase CDS	914	LAC_00924	32.825	26.51	59.77	112.825
yfnB CDS	915	LAC_00925	5.065	3.52	8	12.59
Antibacterial protein 3 CDS	916	LAC_00926	10.975	19.98	6.615	12.95
Antibacterial protein 3 CDS	917	LAC_00927	18.885	34.165	19.405	35.735
SAUSA300s129	918		15.675	7.36	5.545	16.185
hypothetical protein CDS	919	LAC_00929	14.43	9.295	0.995	1.5
hypothetical protein CDS	920	LAC_00930	19.765	8.62	8.67	25.105
SAUSA300s091	921		42.185	19.445	7.02	12.88
SAUSA300s286	922		25.12	11.64	4.74	12.825
hypothetical protein CDS	923	LAC_00931	42.815	19.765	8.115	21.855
SAUSA300s183	924		0.88	0.66	0.385	6.66
hypothetical protein CDS	925	LAC_00932	0.955	0.72	0.415	7.295
arcC1 1 CDS	926	LAC_00933	0.725	0.9	1.07	26.99
argF 1 CDS	927	LAC_00934	0.325	0.625	0.75	26.395
tst 1 CDS	928	LAC_00935	0.745	0.255	1.215	1.805
speH CDS	929	LAC_00936	1.09	0.385	0.41	1.095
hypothetical protein CDS	930	LAC_00937	1.565	0.315	0.365	1.695
hypothetical protein CDS	931	LAC_00938	4.735	2.485	5.015	8.93
SAUSA300s235	932		3.39	1.775	3.61	5.94
hypothetical protein CDS	933	LAC_00939	27.25	8.435	14.81	24.255
SAUSA300s234	934		0	0	0	0
SAUSA300s233	935		5.48	13.185	1.55	12
hly CDS	936	LAC_00940	10.81	44.585	3.695	35.005
SAUSA300s285	937		23.195	8.87	21.845	33.08
hypothetical protein CDS	938	LAC_00941	51.345	26.375	47.11	72.6
hypothetical protein CDS	939	LAC_00942	55.485	17.06	49.845	74.445
SAUSA300s284	940		16.32	6.68	1.56	6.845
scn 2 CDS	941	LAC_00943	37.73	16.4	7.705	12.88
fib 1 CDS	942	LAC_00944	42.6	26.465	5.17	14.145
hypothetical protein CDS	943	LAC_00945	7.85	3.31	2.36	15.67
flr 1 CDS	944	LAC_00946	15.79	11.07	1.855	11.5
SAUSA300s090	945		17.82	5.425	1.195	6.045
fib 2 CDS	946	LAC_00947	106.675	45.805	9.38	60.405
Putative metallophosphoesterase MG207 CDS	947	LAC_00948	35.25	21.025	18	34.065
Non-canonical purine NTP pyrophosphatase CDS	948	LAC_00949	29.575	15.1	14.5	26.735
murI CDS	949	LAC_00950	28.435	20	12.5	21.95
frdB CDS	950	LAC_00951	32.35	317.355	20.575	134.53
frdA CDS	951	LAC_00952	15.17	148.385	7.76	49.855
sdhC CDS	952	LAC_00953	7.185	51.695	2.39	22.2
uvrC CDS	953	LAC_00954	4.085	4.66	2.87	9.67
trxA 1 CDS	954	LAC_00955	213.505	127.79	186.99	470.635
mutS2 CDS	955	LAC_00956	10.18	12.44	3.245	9.685
polX CDS	956	LAC_00957	7.285	9.14	2.535	9.615
hypothetical protein CDS	957	LAC_00958	14.93	13.665	11.92	54.535
zapA CDS	958	LAC_00959	23.58	16.6	11.775	25.04
rnhC CDS	959	LAC_00960	5.855	6.845	0.505	2.125
pheT 2 CDS	960	LAC_00961	44.4	38.69	5.85	9.375
pheS CDS	961	LAC_00962	31.33	26.5	2.945	6.615
SAUSA300s009	962		49.815	23.015	12.105	23.425
Putative TrmH family tRNA/rRNA methyltransferase CDS	963	LAC_00964	9.94	6.995	1.055	4.63
isdG CDS	964	LAC_00965	9.115	1.95	0.685	4.9
hypothetical protein CDS	965	LAC_00966	13.44	4.705	1.415	6.605
isdF CDS	966	LAC_00967	10.705	4.16	1.645	6.585
isdE CDS	967	LAC_00968	11.465	3.425	2.155	9.565
hypothetical protein CDS	968	LAC_00969	15.45	4.77	2.5	13.615
isdC CDS	969	LAC_00970	15.135	5.295	5.3	22.805
isdA CDS	970	LAC_00971	155.04	57.6	18.74	32.88
isdB CDS	971	LAC_00972	9.745	5.275	1.095	6.43
rpmF CDS	972	LAC_00973	245.23	241.33	49.455	117.53
hypothetical protein CDS	973	LAC_00974	301.415	368.41	26.17	67.41
SAUSA300s191	974		11.31	11.355	1.255	4.7
Nicotinamide-nucleotide adenylyltransferase CDS	975	LAC_00975	11.38	11.56	1.095	4.36
coaD CDS	976	LAC_00976	20.58	21.775	2.38	15.455
rsmD CDS	977	LAC_00977	11.17	10.6	1.24	7.86
hypothetical protein CDS	978	LAC_00978	11.895	7.265	2.5	9.48
hypothetical protein CDS	979	LAC_00979	26.165	18.475	3.93	8.98
glpQ1 CDS	980	LAC_00980	18.805	15.63	3.075	8.035
hypothetical protein CDS	981	LAC_00981	21.885	18.275	13.275	32.985
hypothetical protein CDS	982	LAC_00982	20.805	11.91	14.09	37.415
hypothetical protein CDS	983	LAC_00983	23.435	25.145	8.43	27.58
ctaB2 CDS	984	LAC_00984	20.73	24.22	7.61	24.92
ctaA CDS	985	LAC_00985	11.01	12.795	4.105	21.855
cfiB 2 CDS	986	LAC_00986	71.715	35.705	34.415	49.84
ftsW CDS	987	LAC_00987	26.995	17.01	3.595	7.555
SAUSA300s077	988		64.345	34.055	27.15	85.205
hypothetical protein CDS	989	LAC_00988	85.845	55.14	27.565	84.42
hypothetical protein CDS	990	LAC_00989	34.035	16.565	16.11	54.56
typA CDS	991	LAC_00990	47.995	50.045	2.38	2.615
hypothetical protein CDS	992	LAC_00991	18.63	12.155	21.27	26.735
suhB 1 CDS	993	LAC_00992	34.865	21.48	37.835	63.115
hypothetical protein CDS	994	LAC_00993	58.49	39.21	42.74	116.675
mntH 2 CDS	995	LAC_00994	9.225	4.81	3.99	6.575
hypothetical protein CDS	996	LAC_00995	34.89	11.53	27.765	59.56
zipA 1 CDS	997	LAC_00996	109.705	69	38.46	63.04
potD 1 CDS	998	LAC_00997	25.96	30.135	12.065	21.095
ydcV CDS	999	LAC_00998	27.79	33.57	1.29	7.95
potB CDS	1000	LAC_00999	13.975	16.13	0.455	2.895
potA CDS	1001	LAC_01000	11.09	13.555	0.265	1.14
puuR CDS	1002	LAC_01001	16.2	15.745	0.35	1.275
hypothetical protein CDS	1003	LAC_01002	7.34	4.87	4.465	8.355
pdhD CDS	1004	LAC_01003	349.06	458.955	232.23	695.945
pdhC 2 CDS	1005	LAC_01004	250.65	370.795	135.855	469.19
pdhB CDS	1006	LAC_01005	235.885	366.845	111.45	444.81
pdhA CDS	1007	LAC_01006	349.5	523.62	158.19	657.67
smc 3 CDS	1008	LAC_01007	54.935	19.32	20.355	112.57
def CDS	1009	LAC_01008	75.16	58.04	10.44	53.075
hypothetical protein CDS	1010	LAC_01009	112.73	69.51	55.655	224.995
rnj1 CDS	1011	LAC_01010	103.975	79.285	34.355	184.625
SAUSA300s133	1012		134.265	80.33	49.065	256.955
SAUSA300s136	1013		8.435	4.14	4.11	11.82
ktrA CDS	1014	LAC_01011	8.545	6	4.59	10.01
ythB CDS	1015	LAC_01012	1.775	2.87	4.915	16.92
ythA CDS	1016	LAC_01013	2.04	3.405	5.235	15.305
nrdH CDS	1017	LAC_01014	28.195	15.19	4.07	3.4
SAUSA300s283	1018		9.79	0.7	2.935	1.205
ptsI CDS	1019	LAC_01015	323.465	224.27	217.41	433.785
ptsH CDS	1020	LAC_01016	461.455	335.915	340.25	659.625
hypothetical protein CDS	1021	LAC_01017	14.48	4.965	20.68	51.025
rlmI CDS	1022	LAC_01018	9.305	6.9	4.32	9.14
hypothetical protein CDS	1023	LAC_01019	54.185	34.415	37.19	81.7
SAUSA300s065	1024		205.66	136.65	117.955	278.08
SAUSA300s282	1025		23.97	1.5	325.16	192.135
hypothetical protein CDS	1026	LAC_01021	34.27	2.15	464.855	274.68
SAUSA300s008	1027		2.115	2.175	0.71	0.875
ykoE CDS	1028	LAC_01023	6.455	3.61	1.54	1.745
ykoD 1 CDS	1029	LAC_01024	8.425	6.795	2.575	5.05
ykoC 1 CDS	1030	LAC_01025	6.34	4.285	2.995	4.825
SAUSA300s232	1031		66.57	33.68	21.15	19.45
purD CDS	1032	LAC_01026	52.65	28.73	18.19	16.49
purH CDS	1033	LAC_01027	37.9	23.74	9.185	11.12
purN CDS	1034	LAC_01028	28.84	16.295	6.025	7.525
purM CDS	1035	LAC_01029	24.885	15.995	5.29	7.325
purF CDS	1036	LAC_01030	27.845	22.015	4.375	6.915
purL CDS	1037	LAC_01031	18.93	14.36	2.115	4.305
purQ CDS	1038	LAC_01032	13.325	11.28	1.375	2.885
purS CDS	1039	LAC_01033	28.8	26.085	2.07	8.5
purC CDS	1040	LAC_01034	12.38	8.235	0.955	4.115
purK CDS	1041	LAC_01035	13.65	12.135	1.355	4.49
purE CDS	1042	LAC_01036	5.995	6.59	0.42	1.475
folD CDS	1043	LAC_01037	63.47	66.585	56.095	157.135
Pesticidal crystal protein Cry22Aa CDS	1044	LAC_01038	150.23	195.65	96.165	440.57
qoxA CDS	1045	LAC_01039	333.425	434.52	399.755	847.85
qoxB CDS	1046	LAC_01040	263.58	356.19	310.83	623.915
qoxC CDS	1047	LAC_01041	250.95	332.45	290.035	584.23
qoxD CDS	1048	LAC_01042	242.93	301.05	244.99	477.645
pbpX 1 CDS	1049	LAC_01043	11.715	12.385	0.955	3.93
ywtF CDS	1050	LAC_01044	56.37	33.025	6.465	17.36
hypothetical protein CDS	1051	LAC_01045	66.275	28.89	8.215	24.005
Acetyltransferase CDS	1052	LAC_01046	5.695	2.315	0.765	0.93
atl 2 CDS	1053	LAC_01047	72.41	67.35	13.16	21.62
SAUSA300s231	1054		111.01	98.925	13.01	27.87
slyA 1 CDS	1055	LAC_01048	17.45	6.675	4.25	2.85
mdoC CDS	1056	LAC_01049	6.72	3.405	0.95	2.635
patA 1 CDS	1057	LAC_01050	34	6.375	3.665	2.555
sspA CDS	1058	LAC_01051	2.085	0.755	1.33	0.46
sspB CDS	1059	LAC_01052	3.93	1.26	2.14	1.8
sspC CDS	1060	LAC_01053	3.975	0.995	1.91	0.53
menB CDS	1061	LAC_01054	55.595	60.345	15.375	63.575
menH CDS	1062	LAC_01055	17.385	22.57	4.315	23.45
menD CDS	1063	LAC_01056	10.78	13.65	3.225	15.59
pchA CDS	1064	LAC_01057	6.05	6.26	0.925	7.03
menA CDS	1065	LAC_01058	27.45	30.135	4.565	21.69
rimI 1 CDS	1066	LAC_01059	5.995	4.57	6.185	16.34
hypothetical protein CDS	1067	LAC_01060	14.935	7.445	17.225	75.86
SAUSA300s076	1068		14.27	6.925	36.385	98.435
hypothetical protein CDS	1069	LAC_01061	16.625	5.91	49.175	107.815
yfmC 1 CDS	1070	LAC_01062	1.51	0.45	0.255	0.35
SAUSA300s196	1071		1.855	0.64	0.345	0.495
catD CDS	1072	LAC_01063	44.025	22.62	0.9	0.955
tagE 1 CDS	1073	LAC_01064	19.26	6.45	2.385	7.22
hypothetical protein CDS	1074	LAC_01065	3.69	0.545	0.75	1.38
hypothetical protein CDS	1075	LAC_01066	66.405	20.07	17.875	26.525
putative ABC transporter ATP-binding protein CDS	1076	LAC_01067	2.73	0.305	0.96	0.45
hypothetical protein CDS	1077	LAC_01068	4.305	0.2	1.065	0.44
hypothetical protein CDS	1078	LAC_01069	1.32	0.165	0.55	0.25
SAUSA300s230	1079		1.23	0.24	0.44	0.27
SAUSA300s036	1080		8.885	3.185	2.585	2.275
SAUSA300s144	1081		4.515	1.375	5.285	6.785
SAUSA300s035	1082		10.06	1.675	24.655	28.62
SAUSA300s039	1083		10.215	4.57	20.4	23.51
hypothetical protein CDS	1084	LAC_01071	41.265	29.215	5.565	13.505
hypothetical protein CDS	1085	LAC_01072	30.92	33.43	5.775	7.69
Lipoate--protein ligase 1 CDS	1086	LAC_01073	10.73	9.45	11.94	52.555
hypothetical protein CDS	1087	LAC_01074	101.035	23.625	189.24	65.59
comK CDS	1088	LAC_01075	1.935	0.42	0.235	0.21
yfkN 1 CDS	1089	LAC_01078	12.285	8.085	5.485	11.83
ktrB 1 CDS	1090	LAC_01079	26.625	23.25	3.07	8.08
Serine protease HtrA-like protein CDS	1091	LAC_01080	12.035	11.115	0.64	2.165
hypothetical protein CDS	1092	LAC_01081	19.3	21.59	1.615	5.855
SAUSA300s072	1093		47.4	24.93	5.375	11.21
prfC CDS	1094	LAC_01083	33.22	26.955	2.67	5.385
hypothetical protein CDS	1095	LAC_01084	15.18	12.755	0.365	3.395
murE CDS	1096	LAC_01085	15.81	11.88	1.19	2.12
ugtP CDS	1097	LAC_01086	27.47	15.87	8.97	28.88
ltaA CDS	1098	LAC_01087	19.86	14.8	5.715	18.25
SAUSA300s229	1099		113.125	177.81	85.065	474.05
Putative phosphoesterase CDS	1100	LAC_01088	88.09	139.605	66.065	345.165
xynZ CDS	1101	LAC_01089	6.745	2.035	1.96	2.26
acp CDS	1102	LAC_01090	9.735	1.035	1.51	1.015
SAUSA300s228	1103		11.88	1.075	1.865	1.04
hypothetical protein CDS	1104	LAC_01091	62.83	36.635	12.28	26.97
fabI CDS	1105	LAC_01092	59.705	54.19	15.765	43.67
gerN CDS	1106	LAC_01093	18.135	15.305	3.2	9.845
mgtE CDS	1107	LAC_01094	11.91	11.06	2.145	6.01
rluD 3 CDS	1108	LAC_01095	19.615	14.625	4.23	15.17
nadK CDS	1109	LAC_01096	52.39	38.045	17.57	53.455
yjbM CDS	1110	LAC_01097	31	18.365	10.485	28.465
hypothetical protein CDS	1111	LAC_01098	33.87	18.385	10.72	26.68
yjbK CDS	1112	LAC_01099	22.825	12.49	20.15	37.79
yjbI CDS	1113	LAC_01100	44.735	23.845	72.405	118.435
hypothetical protein CDS	1114	LAC_01101	31.78	16.68	47.975	81.515
SAUSA300s052	1115		17.645	4.645	4.4	9.065
SAUSA300s051	1116		74.05	26.145	10.7	30.355
pepF1 2 CDS	1117	LAC_01104	68.96	45.385	7.01	22.48
hypothetical protein CDS	1118	LAC_01105	0.63	0.085	0.22	0.19
coiA CDS	1119	LAC_01106	1.28	0	0.165	0
mecA CDS	1120	LAC_01107	136.535	87.845	141.47	253.35
spxA CDS	1121	LAC_01108	843.995	442.295	547.495	912.05
trpS CDS	1122	LAC_01109	46.005	34.81	4.63	14.025
dppC CDS	1123	LAC_01110	0.5	50.055	0.53	0.66
gsiC 1 CDS	1124	LAC_01111	2.08	0.715	0.8	1.245
oppF 1 CDS	1125	LAC_01112	0.52	0.485	0.025	0.41
oppD 2 CDS	1126	LAC_01113	0.295	0.24	0.045	0.115
appA CDS	1127	LAC_01114	0.395	0.03	0.115	0.07
dppE CDS	1128	LAC_01115	86.755	3.65	21.2	5.99
oppF 2 CDS	1129	LAC_01116	67.51	2.55	10.87	3.14
oppD 3 CDS	1130	LAC_01117	59.61	3.8	8.74	3.075
oppC CDS	1131	LAC_01118	49.985	2.2	5.92	2.81
oppB CDS	1132	LAC_01119	51.75	2.655	6.85	3.165
SAUSA300s281	1133		6.495	1.14	0.455	1.09
hypothetical protein CDS	1134	LAC_01120	7.23	1.275	0.505	1.14
fabF CDS	1135	LAC_01121	55.71	61.92	22.25	64.97
fabH CDS	1136	LAC_01122	32.23	32.955	6.245	5.49
hypothetical protein CDS	1137	LAC_01123	155.68	87.27	53.49	324.405
65 kDa membrane protein CDS	1138	LAC_01124	11.51	8.87	9.34	19.94
hypothetical protein CDS	1139	LAC_01125	3.15	1.48	0.685	0.655
hypothetical protein CDS	1140	LAC_01126	0.76	0.43	0.215	0.615
Putative threonylcarbamoyl-AMP synthase CDS	1141	LAC_01127	0.665	0.05	0.1	0.085
leuA 1 CDS	1142	LAC_01128	0.185	0.16	0	0.15
ampR CDS	1143	LAC_01129	1.98	0.63	0.28	0.4
clpB 1 CDS	1144	LAC_01130	10.845	7.15	17.52	92.98
oatA 1 CDS	1145	LAC_01131	1.64	1.51	0.3	0.595
mrp CDS	1146	LAC_01132	136.565	129.245	50.92	143.23
yitU 2 CDS	1147	LAC_01133	23.36	15.155	9.1	34.06
cdr CDS	1148	LAC_01134	75.785	39.45	25.025	69.225
hypothetical protein CDS	1149	LAC_01135	25.935	54.285	3.69	9.615
Ureidoglycolate lyase CDS	1150	LAC_01136	134.005	75.2	67.945	156.91
addA CDS	1151	LAC_01137	16.71	10.705	6.165	12.03
addB CDS	1152	LAC_01138	10.28	7.055	4.595	10.1
spsB 1 CDS	1153	LAC_01139	22.53	19.025	1.62	5.62
spsB 2 CDS	1154	LAC_01140	24.48	24.215	2.36	5.495
ydjZ CDS	1155	LAC_01141	26.26	19.645	3.305	8.615
pgi CDS	1156	LAC_01142	174.32	117.81	210.08	537.26
argG CDS	1157	LAC_01143	3.98	0.775	0.64	0.22
argH CDS	1158	LAC_01144	8.25	2.775	1.25	0.85
glpQ 2 CDS	1159	LAC_01145	3.78	41.3	0.845	41.795
gluD CDS	1160	LAC_01146	21.775	156.035	13.86	236.34
rocD2 1 CDS	1161	LAC_01147	9.325	63.025	5.63	134.455
putative oxidoreductase CDS	1162	LAC_01148	15.72	6.39	18.745	36.07
yugI 1 CDS	1163	LAC_01149	67.48	34.08	41.02	142.005
Putative peptidyl-prolyl cis-trans isomerase CDS	1164	LAC_01150	60.59	54.55	40.6	127.1
kapB CDS	1165	LAC_01151	9.27	8.155	6.395	18.105
mnhA1 CDS	1166	LAC_01152	57.05	48.16	13	54.975
mnhB1 CDS	1167	LAC_01153	46.27	43.095	15.36	53.39
mnhC1 CDS	1168	LAC_01154	62.815	52.675	17.11	64.46
mnhD1 1 CDS	1169	LAC_01155	53.305	45.54	14.37	52.385
mnhE1 CDS	1170	LAC_01156	73.265	58.945	24.17	79.05
mnhF1 CDS	1171	LAC_01157	47.555	37.55	18.03	45.825
mnhG1 CDS	1172	LAC_01158	64.655	53.66	24.575	79.63
ptlE CDS	1173	LAC_01159	0.87	0.865	0.235	0.35
Putative esterase CDS	1174	LAC_01160	26.89	19.795	8.305	15.48
hypothetical protein CDS	1175	LAC_01161	10.92	10.275	1.42	3.45
pepA 2 CDS	1176	LAC_01162	18.96	14.385	8.29	25.415
NADH dehydrogenase-like protein CDS	1177	LAC_01163	137.755	129.445	108.26	105.49
erpA CDS	1178	LAC_01164	25.075	9.47	31.435	49.44
hypothetical protein CDS	1179	LAC_01165	14.825	5.195	19.41	24.06
yjlD CDS	1180	LAC_01166	44.63	37.72	18.28	34.4
hypothetical protein CDS	1181	LAC_01167	7.075	7.755	3.075	11.175
nfuA CDS	1182	LAC_01168	145.635	95.615	45.16	111.245
hypothetical protein CDS	1183	LAC_01169	150.695	81.11	17.365	20.155
dltC CDS	1184	LAC_01170	123.26	46.17	18.06	19.01
patA 2 CDS	1185	LAC_01171	95.17	53.445	12.13	17.13
dltA CDS	1186	LAC_01172	85.43	48.035	6.08	6.56
hypothetical protein CDS	1187	LAC_01173	35.135	10.235	3.47	1.85
ghrB 2 CDS	1188	LAC_01174	42.505	29.915	22.235	45.02
yutF CDS	1189	LAC_01175	47.295	27.215	21.04	50.805
hypothetical protein CDS	1190	LAC_01176	39.365	29.205	19.99	45.325
hypothetical protein CDS	1191	LAC_01177	17.81	13.58	2.02	1.4
SAUSA300s280	1192		31.19	23.685	3.77	2.9
hypothetical protein CDS	1193	LAC_01178	32.71	25.18	6.005	36.645
lipA 1 CDS	1194	LAC_01179	65.13	61.035	16.49	61.155
mggB 1 CDS	1195	LAC_01180	9.71	12.715	7.465	34.705
hypothetical protein CDS	1196	LAC_01181	5.46	7.475	5.615	32.805
hypothetical protein CDS	1197	LAC_01182	8.32	7.41	5.15	23.335
Putative monooxygenase CDS	1198	LAC_01183	5.21	4.135	3.41	5.485
tlyC CDS	1199	LAC_01184	9.605	4.815	13.725	19.845
hypothetical protein CDS	1200	LAC_01185	3.935	1.055	0.405	1.44
sufB 1 CDS	1201	LAC_01186	99.885	70.565	61.67	140.39
sufU CDS	1202	LAC_01187	96.145	74.78	44.65	114.71
csd CDS	1203	LAC_01188	73.32	54.36	37.88	92.895
sufB 2 CDS	1204	LAC_01189	90.99	68.22	53.245	140.905
sufC CDS	1205	LAC_01190	55.27	40.87	36.245	90.18
SAUSA300s128	1206		12.17	2.455	9.475	15.49
hypothetical protein CDS	1207	LAC_01191	28.77	14.235	10.86	21.955
SAUSA300s279	1208		28.545	14.41	10.63	21.915
csbD 2 CDS	1209	LAC_01192	207.89	37.845	1935.7	2595.69
SAUSA300s100	1210		0.925	0.515	1.105	0.445
hypothetical protein CDS	1211	LAC_01193	10.705	4.14	3.11	12.095
hypothetical protein CDS	1212	LAC_01194	44.935	22.795	7.095	18.99
hypothetical protein CDS	1213	LAC_01195	4.085	1.835	2.075	2.935
hypothetical protein CDS	1214	LAC_01196	7.43	5.34	4.875	8.035
hypothetical protein CDS	1215	LAC_01197	3.725	1.825	3.27	3.285
hypothetical protein CDS	1216	LAC_01198	2.52	0.5	1.915	2.03
hypothetical protein CDS	1217	LAC_01199	2.175	0.76	2.11	1.05
SAUSA300s226	1218		2.49	0.925	3.205	1.69
hypothetical protein CDS	1219	LAC_01200	1.625	0.52	1.52	0.24
hypothetical protein CDS	1220	LAC_01201	1.53	0.14	1.375	0.905
hypothetical protein CDS	1221	LAC_01202	0.615	0.735	2.485	0.985
hypothetical protein CDS	1222	LAC_01203	0.61	1.425	1.345	1.155
hypothetical protein CDS	1223	LAC_01204	1.34	0.71	0.965	1.275
hypothetical protein CDS	1224	LAC_01205	0.77	0.205	0.345	1.115
hypothetical protein CDS	1225	LAC_01206	15.3	16.46	2.425	7.83
hypothetical protein CDS	1226	LAC_01207	9.525	9.08	1.14	3.45
entA 2 CDS	1227	LAC_01208	6.695	4.315	1.055	5.27
entA 3 CDS	1228	LAC_01209	8.59	5.8	1.305	6.02
Int-Tn 2 CDS	1229	LAC_01210	3.37	3.085	0.195	0.78
metQ 1 CDS	1230	LAC_01211	69.785	3.565	14.865	3.92
metP 1 CDS	1231	LAC_01212	27.64	2.29	3.835	0.91
metN2 CDS	1232	LAC_01213	46.875	3.83	5.88	2.355
SAUSA300s007	1233		102.515	16.935	29.525	42.48
trxA 2 CDS	1234	LAC_01215	12.905	5.34	12.355	19.425
rnmV 1 CDS	1235	LAC_01216	9.71	7.485	8.725	11.975
hypothetical protein CDS	1236	LAC_01217	5.765	6.325	3.725	5.445
hypothetical protein CDS	1237	LAC_01218	2.21	2.08	3.86	2.715
gcvH CDS	1238	LAC_01219	161.875	174.07	66.525	238.14
mgsR CDS	1239	LAC_01220	26.715	29.81	18.3	66.41
ydbP 1 CDS	1240	LAC_01221	82.925	57.95	57.195	216.02
nfnB CDS	1241	LAC_01222	30.345	14.58	5.855	23.77
aroD CDS	1242	LAC_01223	4.345	2.43	1.51	4.585
Organic hydroperoxide resistance protein-like protein CDS	1243	LAC_01224	5.035	0.87	18.445	26.735
hypothetical protein CDS	1244	LAC_01225	51.185	19.32	45.835	44.835
argO CDS	1245	LAC_01226	46.21	8.16	4.24	5.495
pspB CDS	1246	LAC_01227	4.745	5.92	0.375	2.265
SAUSA300s200	1247		26.66	8.695	100.445	261.87
hypothetical protein CDS	1248	LAC_01228	43.56	11.97	163.17	391.595
hypothetical protein CDS	1249	LAC_01229	78.36	27.275	338.315	959.155
SAUSA300s166	1250		31.255	10.415	142.085	395.885
SAUSA300s225	1251		8.24	1.775	2.69	10.99
hypothetical protein CDS	1252	LAC_01230	7.74	1.5	2.105	10.185
hypothetical protein CDS	1253	LAC_01231	9.47	4.015	5.865	12.52
SAUSA300s197	1254		4.7	3.045	0.2	0.26
hypothetical protein CDS	1255	LAC_01232	5.5	2.825	0.15	0.395
hypothetical protein CDS	1256	LAC_01233	10.475	4.735	15.58	20.665
hypothetical protein CDS	1257	LAC_01234	13.38	5.165	25.885	32.18
SAUSA300s075	1258		3.23	0	0	0
cspA 2 CDS	1259	LAC_01236	130.565	111.885	37.915	88.33
nuc CDS	1260	LAC_01237	26.86	31.75	3.725	11.53
emp CDS	1261	LAC_01238	0.935	1.72	0.815	0.365
ssp CDS	1262	LAC_01239	1.53	1.14	1.13	0.73
Staphylocoagulase CDS	1263	LAC_01240	2.385	3.5	0.15	0.49
clfA CDS	1264	LAC_01241	14.625	6.94	79.77	49.405
hypothetical protein CDS	1265	LAC_01242	3.235	3	0.88	1.84
hypothetical protein CDS	1266	LAC_01243	0.305	0.24	0.11	0.895
hypothetical protein CDS	1267	LAC_01244	14.44	2.36	6.495	6.845
hypothetical protein CDS	1268	LAC_01245	21.65	4.335	8.71	11.11
SAUSA300s006	1269		7668.69	6067.67	7465.77	10802.9
smpB CDS	1270	LAC_01248	26.96	21.98	5.3	19.275
rnr CDS	1271	LAC_01249	28.04	29.93	7.605	23.775
est 1 CDS	1272	LAC_01250	15.82	16.745	4.71	19.995
secG CDS	1273	LAC_01251	53.415	43.235	6.385	27.9
hypothetical protein CDS	1274	LAC_01252	30.71	16.45	5.445	20.995
SAUSA300s127	1275		188.53	17.975	384.565	231.555
eno CDS	1276	LAC_01253	557.145	189.025	761.185	513.55
gpmI CDS	1277	LAC_01254	327.08	53.465	548.38	151.22
tpiA CDS	1278	LAC_01255	280.57	46.61	549.795	142.845
pgk CDS	1279	LAC_01256	224.405	34.025	503.075	112.735
gapA1 CDS	1280	LAC_01257	989.255	130.565	2055.09	397.82
cggR CDS	1281	LAC_01258	365.39	49.685	610.33	84.015
zipA 2 CDS	1282	LAC_01259	11.93	5.24	11.015	12.6
SAUSA300s054	1283		4.365	0.865	10.255	22.795
SAUSA300s173	1284		12.59	6.325	18.82	44.52
Epimerase family protein CDS	1285	LAC_01261	13.38	6.93	20.035	49.64
clpP 2 CDS	1286	LAC_01262	218.04	143.96	199.27	695.42
whiA CDS	1287	LAC_01264	23.725	15.155	48.095	93.455
Gluconeogenesis factor CDS	1288	LAC_01265	19.935	13.095	49.02	92.545
Nucleotide-binding protein CDS	1289	LAC_01266	13.75	10.085	12.8	30.125
SAUSA300s278	1290		10.11	5.2	8.695	18.06
trxB CDS	1291	LAC_01267	38.435	36.345	28.41	78.76
bepA CDS	1292	LAC_01268	20.575	16.11	6.02	22.34
maa CDS	1293	LAC_01269	21.34	14.84	7.635	27.765
lgt CDS	1294	LAC_01270	9.855	4.39	4.12	12.5
hprK CDS	1295	LAC_01271	17.71	12.39	8.62	23.685
uvrA CDS	1296	LAC_01272	12.97	11.255	6.86	17.35
uvrB CDS	1297	LAC_01273	8.715	7.53	4.585	10.57
hypothetical protein CDS	1298	LAC_01274	29.785	7.155	4.475	13.32
yfbR CDS	1299	LAC_01275	31.785	6.105	6.975	16.915
ssaA 1 CDS	1300	LAC_01276	2.21	1.6	0.365	0.34
prfB CDS	1301	LAC_01277	13.295	9.78	2.925	2.555
secA 1 CDS	1302	LAC_01278	58.4	53.815	37.94	38.86
hpf CDS	1303	LAC_01279	335.485	164.765	1572.01	1569.88
hypothetical protein CDS	1304	LAC_01280	0.285	0.19	0.57	0.905
comFA CDS	1305	LAC_01281	0.52	0.22	0.27	0.21
DegV domain-containing protein CDS	1306	LAC_01282	16	16.295	3.73	7.575
yigZ CDS	1307	LAC_01283	16.57	9.665	18.53	39.26
tagO CDS	1308	LAC_01284	15.265	11.465	2.075	6.78
dosC CDS	1309	LAC_01285	19.96	19.865	4.39	8.965
yjjP 1 CDS	1310	LAC_01286	6.46	5.435	1.99	6.03
hypothetical protein CDS	1311	LAC_01287	9.765	7.42	3.98	11.625
pepT 2 CDS	1312	LAC_01288	34.59	29.435	16.67	36.8
garK 1 CDS	1313	LAC_01289	7.61	7.47	4.645	18.215
hypothetical protein CDS	1314	LAC_01290	45.975	29.23	26.59	34.38
hypothetical protein CDS	1315	LAC_01291	11.67	6.275	2.915	6.585
hypothetical protein CDS	1316	LAC_01292	9.075	6.275	1.44	1.955
murB CDS	1317	LAC_01293	22.895	17.795	6.63	18.33
hypothetical protein CDS	1318	LAC_01294	27.815	22.7	7.56	15.97
SAUSA300s224	1319		27.14	23.815	7.43	16.705
yclQ CDS	1320	LAC_01295	27.8	21.985	34.535	81.405
yusV CDS	1321	LAC_01296	5.55	5.08	5.285	22.885
feuC 1 CDS	1322	LAC_01297	5.8	3.525	4.26	30.11
fecD 1 CDS	1323	LAC_01298	4.96	3.26	5.49	23.48
SAUSA300s223	1324		2.145	1.03	0.67	0
nrdF CDS	1325	LAC_01299	229.475	136.345	65.56	164.44
nrdE1 CDS	1326	LAC_01300	144.61	84.135	40.385	94.065
Flavodoxin CDS	1327	LAC_01301	85.935	32.545	22.86	58.205
SAUSA300s145	1328		5.825	0.995	1.02	2.545
ribN CDS	1329	LAC_01302	11.895	9.755	1.43	3.105
queF CDS	1330	LAC_01303	13.08	9.62	1.56	4.21
dtpT CDS	1331	LAC_01304	129.87	70.57	17.05	31.12
SAUSA300s222	1332		2.425	1.67	0.66	1.85
Putative lipid kinase CDS	1333	LAC_01305	8.765	2.705	36.62	56.275
SAUSA300s221	1334		10.865	5.595	1.16	3.92
Putative 5'(3')-deoxyribonucleotidase CDS	1335	LAC_01306	24.035	10.41	8.08	5.595
SAUSA300s126	1336		7.205	2.92	2.65	3.29
SAUSA300s138	1337		7.205	2.92	2.65	3.29
hisC 1 CDS	1338	LAC_01307	8.725	2.41	2.55	0.865
opuBB CDS	1339	LAC_01308	20.785	10.56	19.11	28
opuBA CDS	1340	LAC_01309	17.82	8.93	14.495	22
recQ 2 CDS	1341	LAC_01310	19.445	13.8	2.47	4.59
ettA CDS	1342	LAC_01311	12.055	7.63	1.43	2.19
ltaS CDS	1343	LAC_01312	125	120.135	21.23	81.12
kipA 2 CDS	1344	LAC_01313	16.02	10.07	2.21	5.03
kipI 2 CDS	1345	LAC_01314	18.235	8.26	1.895	5.68
SAUSA300s067	1346		50.715	32.315	7.435	12.175
hypothetical protein CDS	1347	LAC_01316	10.94	6.19	0.55	2.815
pabB CDS	1348	LAC_01317	6.78	4.19	0.525	1.81
trpG 2 CDS	1349	LAC_01318	6.05	4.565	0.38	1.05
SAUSA300s042	1350		6.485	3.865	0.25	0
queC CDS	1351	LAC_01319	6.69	8.94	0.635	1.03
queD CDS	1352	LAC_01320	6.235	8.705	5.24	5.71
queE 2 CDS	1353	LAC_01321	9.215	12.105	3.95	7.85
hypothetical protein CDS	1354	LAC_01322	12.73	8.085	4.195	16.495
hypothetical protein CDS	1355	LAC_01323	73.6	40.14	11.035	36.04
hypothetical protein CDS	1356	LAC_01324	81.04	51.535	15.345	23.205
saeR CDS	1357	LAC_01325	133.365	95.415	23.135	45.52
saeS CDS	1358	LAC_01326	91.265	60.105	17.42	33.265
csbB CDS	1359	LAC_01327	17.005	7.33	61.045	108.2
putative oxidoreductase/MSMEI 2347 CDS	1360	LAC_01328	17.24	7.305	59.855	107.635
corC CDS	1361	LAC_01329	42.85	28.51	11.605	36.44
nagA CDS	1362	LAC_01330	10.555	11.255	5.025	18.13
fruA CDS	1363	LAC_01331	5.335	6.515	48.255	11.8
lacC 1 CDS	1364	LAC_01332	1.78	2.635	15.09	4.38
glcR CDS	1365	LAC_01333	2.735	3.35	20.735	6.795
ybaK CDS	1366	LAC_01334	1.48	1.74	1.405	1.545
hypothetical protein CDS	1367	LAC_01335	76.83	52.315	13.91	21.795
tetA 1 CDS	1368	LAC_01336	9.745	3.79	7.865	16.745
hypothetical protein CDS	1369	LAC_01337	17.655	9.89	4.72	10.465
hypothetical protein CDS	1370	LAC_01338	20.975	9.01	6.765	9.045
hypothetical protein CDS	1371	LAC_01339	26.645	13.825	8.135	11.82
phrB CDS	1372	LAC_01340	9.48	8.795	23.315	43.29
ybhI CDS	1373	LAC_01341	7.005	4.465	14.93	24.075
hypothetical protein CDS	1374	LAC_01342	13.59	9.69	12.015	33.465
ydhF CDS	1375	LAC_01343	21.45	16.66	11.045	36.255
yciC 1 CDS	1376	LAC_01344	7.125	5.015	12.905	27.34
mgrA CDS	1377	LAC_01345	639.02	546.295	118.75	259.765
Putative multidrug export ATP-binding/permease protein CDS	1378	LAC_01346	9.255	9.07	17.63	30.355
cydD CDS	1379	LAC_01347	6.345	5.585	13.875	24.73
uppP CDS	1380	LAC_01348	53.325	46.705	4.575	11.82
hypothetical protein CDS	1381	LAC_01349	51.965	18.985	258.26	295.03
hypothetical protein CDS	1382	LAC_01350	42.48	19.3	98.11	189.525
yvdD CDS	1383	LAC_01351	37.28	20.985	85.87	183.83
hypothetical protein CDS	1384	LAC_01352	9.02	6.06	6.88	16.03
hypothetical protein CDS	1385	LAC_01353	23.565	14.205	29.81	69.515
ftsL 2 CDS	1386	LAC_01354	17.51	12.265	1.93	11.92
Aminoglycoside N(6')-acetyltransferase type 1 CDS	1387	LAC_01355	1.655	0.68	0.82	0.77
hypothetical protein CDS	1388	LAC_01356	8.98	2.705	0.785	1.885
hypothetical protein CDS	1389	LAC_01357	12.535	9.235	3.74	12.33
setC CDS	1390	LAC_01358	10.69	7.505	2.68	10.555
oxyR CDS	1391	LAC_01359	32.36	20.2	17.865	42.83
hypothetical protein CDS	1392	LAC_01360	26.715	11.855	17.485	35.235
hypothetical protein CDS	1393	LAC_01361	29.62	25.145	13.135	20.85
putative transcriptional regulatory protein CDS	1394	LAC_01362	29.88	19.915	8.67	14.495
sarX CDS	1395	LAC_01363	5.725	1.74	1.04	1.99
hypothetical protein CDS	1396	LAC_01364	7.33	2.465	0.925	2.43
melR 1 CDS	1397	LAC_01365	9.62	2.89	1.575	2.68
ybhL CDS	1398	LAC_01366	23.26	7.93	8.17	17.79
SAUSA300s160	1399		96.055	109.175	14.14	21.68
sle1 1 CDS	1400	LAC_01367	131.845	150.345	19.01	29.09
pitA 1 CDS	1401	LAC_01368	36.82	37.705	7.79	12.2
hypothetical protein CDS	1402	LAC_01369	38.825	34.565	12.935	20.265
SAUSA300s220	1403		23.63	18.13	9.865	15.8
bceB 1 CDS	1404	LAC_01370	9.375	5.815	1.91	4.685
bceA 1 CDS	1405	LAC_01371	9.74	4.67	1.735	5.165
graS 1 CDS	1406	LAC_01372	15.185	8.885	3.995	16.295
graR 1 CDS	1407	LAC_01373	14.24	7.5	5.275	17.6
hypothetical protein CDS	1408	LAC_01374	12.53	5.375	4.825	14.38
rimI 2 CDS	1409	LAC_01375	34.235	16.875	32.885	98.14
hypothetical protein CDS	1410	LAC_01376	17.435	8.66	4.115	11.515
aes CDS	1411	LAC_01377	13.18	7.91	0.64	1.745
hypothetical protein CDS	1412	LAC_01378	24.36	21.02	3.28	10.705
SAUSA300s219	1413		8.67	4.865	2.95	10.33
hypothetical protein CDS	1414	LAC_01379	92.725	81.51	26.34	127.115
dhaM CDS	1415	LAC_01380	1.455	13.565	0.87	32.855
dhaL CDS	1416	LAC_01381	1.09	9.685	1.1	26.22
dhaK CDS	1417	LAC_01382	1.005	10.105	1.775	30.645
feuC 2 CDS	1418	LAC_01383	12.96	7.68	4.865	7.23
feuB CDS	1419	LAC_01384	12.785	7.795	5.38	12.78
fepC CDS	1420	LAC_01385	32.395	16.945	22.455	67.75
hypothetical protein CDS	1421	LAC_01386	9.36	8.125	2.715	7.315
SAUSA300s050	1422		335.835	20.3	449.695	73.465
nupG CDS	1423	LAC_01388	59.37	52.69	10.52	46.505
bmrA CDS	1424	LAC_01389	19.095	22.205	30.88	53.835
dacA CDS	1425	LAC_01390	8.255	6.92	0.385	0.525
tarD CDS	1426	LAC_01391	6.925	9.395	3.51	7.88
tagX CDS	1427	LAC_01392	14.05	13.045	8.815	16.27
tarB CDS	1428	LAC_01393	10.22	8.085	10.125	16.405
tagG CDS	1429	LAC_01394	48.22	35.555	14.785	41.37
tagH 2 CDS	1430	LAC_01395	38.165	27.315	17.61	79.275
tarA CDS	1431	LAC_01396	23.055	15.015	4.62	11.305
SAUSA300s198	1432		26.175	17.095	5.31	12.925
hypothetical protein CDS	1433	LAC_01397	5.655	4.465	3.51	16.895
ideR CDS	1434	LAC_01398	22.93	10.54	15.25	27.49
znuC 2 CDS	1435	LAC_01399	1287.26	696.37	180.15	346.245
mntB CDS	1436	LAC_01400	803.465	463.375	96.55	192.915
mntA CDS	1437	LAC_01401	1159.32	587.675	140.95	232.26
SAUSA300s113	1438		1366.62	661.58	184.705	297.24
SAUSA300s049	1439		574.975	296.855	402.535	771.85
nhaK 1 CDS	1440	LAC_01403	22.24	12.585	78.165	130.14
mrpG CDS	1441	LAC_01404	0.33	0.06	0.705	1.065
mrpF CDS	1442	LAC_01405	0.285	0.585	0.38	0.655
mrpE CDS	1443	LAC_01406	0.685	0.2	0.315	0.415
mnhD1 2 CDS	1444	LAC_01407	0.195	0.265	0.2	0.46
mrpC CDS	1445	LAC_01408	0.45	0.8	1.205	2.455
hypothetical protein CDS	1446	LAC_01409	0.135	0.23	0.32	0.21
hypothetical protein CDS	1447	LAC_01410	0.42	0.7	0.52	1.33
hypothetical protein CDS	1448	LAC_01411	0.76	0.215	0.83	0.85
SAUSA300s291	1449		0	1.545	1.285	1.615
hypothetical protein CDS	1450	LAC_01412	0.99	0.17	0.27	0.645
SAUSA300s290	1451		0	0	0.745	0.46
hypothetical protein CDS	1452	LAC_01414	0.44	0.405	0.29	0.395
hypothetical protein CDS	1453	LAC_01415	0.515	0	0.185	0
hypothetical protein CDS	1454	LAC_01416	0.455	0	0	0.445
hypothetical protein CDS	1455	LAC_01417	0.525	0.43	0.27	0.46
ftsK 2 CDS	1456	LAC_01418	0.325	0.05	0.225	0.08
SAUSA300s259	1457		0.475	0	0.3	0.685
hypothetical protein CDS	1458	LAC_01419	1.235	0.495	0.735	1.035
N-acetylmuramoyl-L-alanine amidase domain-containing protein CDS	1459	LAC_01420	0.185	0.06	0.955	0.825
ftsL 3 CDS	1460	LAC_01421	0.77	0.53	3.535	7.955
rcsF 1 CDS	1461	LAC_01422	20.495	5.975	15.82	58.35
hypothetical protein CDS	1462	LAC_01423	35.665	27.185	19.7	68.06
hypothetical protein CDS	1463	LAC_01424	40.25	29.055	19.63	76.395
SAUSA300s137	1464		22.31	18.43	10.045	31.49
hypothetical protein CDS	1465	LAC_01425	6.75	7.15	1.435	5.48
SAUSA300s089	1466		25.575	6.205	72.05	99.04
SAUSA300s150	1468		43.36	17.755	55.855	79.94
sarA CDS	1469	LAC_01426	92.575	48.19	103.855	174.475
pip CDS	1470	LAC_01427	5.945	1.325	33.095	66.585
hypothetical protein CDS	1471	LAC_01428	7.675	2.84	6.34	7.58
hypothetical protein CDS	1472	LAC_01429	91.74	57.675	253.33	249.07
dehH1 CDS	1473	LAC_01430	21.905	13.61	10.26	35.525
hdl IVa CDS	1474	LAC_01431	14.5	9.045	7.345	16.77
putative ABC transporter permease protein CDS	1475	LAC_01432	8.34	5.06	1.14	2.63
btuF CDS	1476	LAC_01433	26.43	11.44	1.715	4.485
nth 2 CDS	1477	LAC_01434	1.06	0.475	0.335	0.545
argS CDS	1478	LAC_01435	35.43	26.155	5.135	12.59
ywiB CDS	1479	LAC_01436	10.675	7.14	1.485	3.405
hypothetical protein CDS	1480	LAC_01437	0	0.25	2.39	2.07
adh CDS	1481	LAC_01438	3.675	2.78	179.31	177.725
hypothetical protein CDS	1482	LAC_01439	46.465	29.205	8.85	17.675
Deoxyguanosinetriphosphate triphosphohydrolase-like protein CDS	1483	LAC_01440	39.705	27.655	6.93	16.415
paiA 1 CDS	1484	LAC_01441	25.335	15.64	4.165	13.015
ywqN 1 CDS	1485	LAC_01442	17.605	57.21	7.495	94.32
yhdN 2 CDS	1486	LAC_01443	10.08	11.345	5.34	10.535
hypothetical protein CDS	1487	LAC_01444	3.12	1.355	0.43	1.185
hypothetical protein CDS	1488	LAC_01445	5.425	3.51	0.445	2.685
hypothetical protein CDS	1489	LAC_01446	2.605	1.425	0.355	1.175
hypothetical protein CDS	1490	LAC_01447	2.515	1.46	0.215	0.935
hypothetical protein CDS	1491	LAC_01448	1.32	0.375	0.33	1.01
hypothetical protein CDS	1492	LAC_01449	3.055	0.315	0.82	2
hypothetical protein CDS	1493	LAC_01450	3.055	1.51	0.58	1.355
hypothetical protein CDS	1494	LAC_01451	4.215	0.725	1.1	1.735
hypothetical protein CDS	1495	LAC_01452	3.77	1.175	1.145	3.68
hypothetical protein CDS	1496	LAC_01453	4.845	1.18	1.455	2.91
hypothetical protein CDS	1497	LAC_01454	5.005	1.465	1.72	2.945
hypothetical protein CDS	1498	LAC_01455	2.59	1.64	1.165	3.245
Ribonuclease CDS	1499	LAC_01456	2.995	1.87	1.63	2.47
ywnA CDS	1500	LAC_01457	3.595	2.03	1.97	3.8
rclA CDS	1501	LAC_01458	5.68	3.955	2.975	5.3
hypothetical protein CDS	1502	LAC_01459	7.445	4.41	0.495	3.145
Phosphomevalonate kinase CDS	1503	LAC_01460	13.605	12.9	8.58	23.205
thrB 2 CDS	1504	LAC_01461	13.165	15.385	7.79	23.36
galK CDS	1505	LAC_01462	5.335	7.745	1.66	7.545
lipL CDS	1506	LAC_01463	110.705	78.99	34.36	108.5
pta CDS	1507	LAC_01464	73.5	53.515	23.04	73.925
Putative heme-dependent peroxidase CDS	1508	LAC_01465	62.38	41.095	37.76	162.285
SAUSA300s168	1509		40.79	12.17	207.635	302.375
SAUSA300s047	1510		88.355	17.665	328.32	316.28
yjjP 2 CDS	1511	LAC_01467	14.75	10.995	2.6	5.35
hypothetical protein CDS	1512	LAC_01468	11.96	8.315	2.18	5.035
yhdG 1 CDS	1513	LAC_01469	21.32	10.215	8.03	8.955
hypothetical protein CDS	1514	LAC_01470	14.19	8.29	2.635	6.4
hypothetical protein CDS	1515	LAC_01471	24.2	28.445	2.105	6.77
ung CDS	1516	LAC_01472	7.505	9.935	0.535	2.97
pdxK CDS	1517	LAC_01473	23.54	26.38	9.83	34.97
SAUSA300s193	1518		17.22	18.51	26.66	112.64
SAUSA300s140	1519		135.68	126.915	245.455	1122.35
hypothetical protein CDS	1520	LAC_01474	265.02	278.07	495.98	2261.82
hypothetical protein CDS	1521	LAC_01475	14.59	9.395	21.57	101.3
hypothetical protein CDS	1522	LAC_01476	2.475	2	0.24	1.165
yhfS CDS	1523	LAC_01477	2.055	1.585	0.45	0.915
yhfT CDS	1524	LAC_01478	1.955	1.67	0.205	0.44
SAUSA300s074	1525		298.965	326.865	370.985	2301.7
proP CDS	1526	LAC_01479	10.08	5.58	7.49	21.69
gph 2 CDS	1527	LAC_01480	18.775	9.32	1.47	5.26
hxlB CDS	1528	LAC_01481	58.29	34.245	59.94	117.485
3-hexulose-6-phosphate synthase CDS	1529	LAC_01482	53.11	27.615	59.45	114.475
nagB 2 CDS	1530	LAC_01483	12.4	9.47	12.315	46.87
hypothetical protein CDS	1531	LAC_01484	43.04	27.47	8.385	17.065
bshB2 CDS	1532	LAC_01485	46	35.47	7.96	22.165
folE2 CDS	1533	LAC_01486	53.97	38.655	9.69	25.675
tagE 2 CDS	1534	LAC_01487	20.745	10.54	16.285	34.47
tagE 3 CDS	1535	LAC_01488	10.615	6.1	4.24	9.87
sdrE CDS	1536	LAC_01489	4.29	1.24	0.785	0.88
sdrD CDS	1537	LAC_01490	11.685	4.33	0.955	1.66
sdrC CDS	1538	LAC_01491	0.885	0.55	0.15	0.265
azo1 CDS	1539	LAC_01492	24.19	15.24	5.045	23.425
ywpJ 1 CDS	1540	LAC_01493	18.975	11.625	4.62	13.035
tadA 2 CDS	1541	LAC_01494	24.275	14.175	2.615	6.465
dgk CDS	1542	LAC_01495	18.15	9.455	1.435	3.515
dck CDS	1543	LAC_01496	35.105	23.675	2.5	16.28
ppaX CDS	1544	LAC_01497	48.05	16.77	10.915	19.715
ilvE CDS	1545	LAC_01498	70.585	25.475	31.84	35.515
putative epimerase/dehydratase CDS	1546	LAC_01499	16.125	80.515	4.51	62.65
araB CDS	1547	LAC_01500	2.045	6.95	0.2	3.425
hchA CDS	1548	LAC_01501	190.66	35.69	474.685	481.195
Putative pyridoxal phosphate-dependent acyltransferase CDS	1549	LAC_01502	22.76	61.71	10.25	96.595
yxeP 2 CDS	1550	LAC_01503	17.345	8.96	2.64	6.305
tuf CDS	1551	LAC_01504	1595.75	1894.72	685.935	1344.77
fusA CDS	1552	LAC_01505	854.85	1135.68	205.1	487.51
SAUSA300s218	1553		805.57	1077.1	185.77	450.645
rpsG CDS	1554	LAC_01506	730.225	946.89	127.235	366.8
rpsL CDS	1555	LAC_01507	865.7	1152.09	122.06	355.825
rplGB CDS	1556	LAC_01508	394.66	426.375	79.74	223.29
rpoC CDS	1557	LAC_01509	225.695	253.73	32.96	60.935
SAUSA300s125	1558		323.275	294.87	44.5	85.535
rpoB CDS	1559	LAC_01510	190.7	221.995	16.055	31.79
SAUSA300s142	1560		91.25	61.07	14.06	22.81
rsmC CDS	1561	LAC_01511	32.26	40.065	6.435	10.605
rplL CDS	1562	LAC_01512	323.825	341.485	158.895	258.61
rplJ CDS	1563	LAC_01513	434.835	502.35	99.38	155.195
SAUSA300s132	1564		222.55	203.165	82.5	134.86
rplA CDS	1565	LAC_01515	456.515	542.14	54.3	81.525
rplK CDS	1566	LAC_01516	623.485	736.62	68.025	128.51
nusG 1 CDS	1567	LAC_01517	84.235	71.295	27.21	80.46
secE CDS	1568	LAC_01518	36.25	29.965	14.625	30.42
sigH CDS	1569	LAC_01519	23.23	18.655	14.435	50.75
hypothetical protein CDS	1570	LAC_01520	31.085	26.63	23.905	67.64
Putative TrmH family tRNA/rRNA methyltransferase CDS	1571	LAC_01521	15.19	14.425	15.14	35.17
mrnC CDS	1572	LAC_01522	16.785	10.125	15.58	32.965
cysS CDS	1573	LAC_01523	14.33	14.815	15.97	45.005
cysE CDS	1574	LAC_01524	10.86	10.15	9.405	23.095
SAUSA300s146	1575		58.36	24.78	36.97	87.015
gltX CDS	1576	LAC_01526	61.055	52.51	4.91	11.24
SAUSA300s217	1577		58.8	52.97	4.4	10.665
yacL CDS	1578	LAC_01527	21.6	19.19	5.83	13.025
radA CDS	1579	LAC_01528	13.92	14.505	3.715	6.42
clpC CDS	1580	LAC_01529	46.82	30.125	70.24	265.465
mcsB CDS	1581	LAC_01530	42.2	27.87	80.255	297.485
mcsA CDS	1582	LAC_01531	38.89	25.555	76.32	282.69
ctsR CDS	1583	LAC_01532	32.17	15.575	72.94	234.315
nupC 1 CDS	1584	LAC_01533	68.45	92.405	6.795	34.715
pdxT CDS	1585	LAC_01534	95.375	75.125	48.495	79.535
pdxS CDS	1586	LAC_01535	59.805	62.62	24	37.955
gabR CDS	1587	LAC_01536	4.535	1.895	0.275	2.09
SAUSA300s216	1588		0.325	0	0	0
lysS CDS	1589	LAC_01553	74.74	75.34	10.695	29.895
folK CDS	1590	LAC_01554	36.525	38.335	3.225	13.445
folB CDS	1591	LAC_01555	13.4	11.1	1.96	4.68
folP CDS	1592	LAC_01556	7.945	6.035	1.495	4.7
cysK CDS	1593	LAC_01557	110.555	68.67	110.54	336.935
hslO CDS	1594	LAC_01558	7.7	10.04	1.585	4.435
ftsH CDS	1595	LAC_01559	130.055	127.605	24.535	68.38
hpt CDS	1596	LAC_01560	41.69	33.53	4.315	17.38
tilS CDS	1597	LAC_01561	17.795	13.095	1.87	7.47
yugI 2 CDS	1598	LAC_01562	191.87	106.2	64.245	153.4
divIC CDS	1599	LAC_01563	29.685	18.795	10.005	18.91
hslR CDS	1600	LAC_01564	22.78	14.825	7.305	9.95
mazG CDS	1601	LAC_01565	28.395	21.09	6.34	17.515
murJ 2 CDS	1602	LAC_01566	22.38	14.9	4.275	12.69
mfd CDS	1603	LAC_01567	19.605	13.79	3.45	11.795
pth CDS	1604	LAC_01568	20.78	11.505	3.775	9.58
rplY CDS	1605	LAC_01569	629.34	689.875	106.61	325.17
prs CDS	1606	LAC_01570	74.13	64.65	13.275	39.975
glmU CDS	1607	LAC_01571	31.71	33.075	6.06	22.555
spoVG CDS	1608	LAC_01572	162.385	80.675	321.28	561.9
yabJ CDS	1609	LAC_01573	117.36	41.475	284.735	412.38
purR CDS	1610	LAC_01574	55.74	31.455	66.585	122.285
ispE CDS	1611	LAC_01575	31.16	21.64	6.17	16.56
hypothetical protein CDS	1612	LAC_01576	140.22	89.345	29.78	65.825
rsmA CDS	1613	LAC_01577	9.72	9.405	2.37	4.87
rnmV 2 CDS	1614	LAC_01578	8.685	6.015	1.625	2.315
dtd3 CDS	1615	LAC_01579	47.695	37.22	7.065	18.255
metG CDS	1616	LAC_01580	65.875	55.46	8.49	28.21
rsmI CDS	1617	LAC_01581	6.2	8.26	0.635	3.355
hypothetical protein CDS	1618	LAC_01582	2.405	1.47	0.27	1.365
yfiC CDS	1619	LAC_01583	3.77	3.175	0.24	1.3
yabA CDS	1620	LAC_01584	20.795	12.61	1.3	7.96
hypothetical protein CDS	1621	LAC_01585	13.665	7.675	1.435	4.955
dnaX 1 CDS	1622	LAC_01586	37.075	19.65	5.43	12.85
hypothetical protein CDS	1623	LAC_01587	32.695	27.78	8.855	26.085
tmk CDS	1624	LAC_01588	8.745	5.735	1.11	3.345
speA CDS	1625	LAC_01589	2.685	1.905	1.14	2.515
SAUSA300s215	1626		0	0	0	0
SAUSA300s088	1627		1.34	2.755	0	9.18
recR CDS	1628	LAC_01593	82.01	70.51	29.235	99.095
Nucleoid-associated protein CDS	1629	LAC_01594	55.68	51.93	21.27	74.7
dnaX 2 CDS	1630	LAC_01595	18.195	16.52	3.34	11.19
argA CDS	1631	LAC_01596	6.385	4.645	1.73	3.635
SAUSA300s005	1632		892.16	428.505	1136.41	3558.55
treR 1 CDS	1633	LAC_01600	1.795	3.935	0.73	2.125
treA CDS	1634	LAC_01601	1.215	2.87	0.255	1.52
treP 1 CDS	1635	LAC_01602	0.96	5.66	0.365	6.35
gltB 1 CDS	1636	LAC_01604	67.58	1.275	13.445	0.43
gltA CDS	1637	LAC_01605	55.4	0.275	8.725	0.175
gltC CDS	1638	LAC_01606	3.735	2.225	0.475	1.23
hypothetical protein CDS	1639	LAC_01607	15.11	6.025	1.135	1.54
hypothetical protein CDS	1640	LAC_01608	21.89	9.745	1.95	2.69
bltD 1 CDS	1641	LAC_01609	18.92	17.03	7.415	14.225
nudG 1 CDS	1642	LAC_01610	10.495	7.83	3.965	5.575
hypothetical protein CDS	1643	LAC_01611	17.88	14.47	7.8	25.085
SAUSA300s201	1644		27	15.68	1.925	13.56
sle1 2 CDS	1645	LAC_01612	31.095	42.06	2.275	8.835
metQ 2 CDS	1646	LAC_01613	27.495	1.345	6.36	2.855
metP 2 CDS	1647	LAC_01614	14.235	0.905	2.635	1.015
metN CDS	1648	LAC_01615	17.47	0.71	2.405	1.265
mccB CDS	1649	LAC_01616	4.04	2.435	2.69	8.07
mccA CDS	1650	LAC_01617	1.905	0.595	1.5	4.225
hypothetical protein CDS	1651	LAC_01618	4.77	2.905	0.1	0.345
SAUSA300s277	1652		7.115	5.77	0.505	0
hypothetical protein CDS	1653	LAC_01619	0.505	0.47	0	0
est 2 CDS	1654	LAC_01620	16.925	14.21	4.62	13
hypothetical protein CDS	1655	LAC_01621	24.015	17.975	6.495	16.71
SAUSA300s159	1656		11.335	9.18	10.98	31.96
hypothetical protein CDS	1657	LAC_01622	26.515	18.97	32.78	88.065
hypothetical protein CDS	1658	LAC_01623	10.28	9.35	9.09	28.69
nuoL CDS	1659	LAC_01624	5.05	4.93	3.635	18.175
SAUSA300s087	1660		1.705	0.575	0	0.275
yciC 2 CDS	1661	LAC_01626	0.64	0.29	0.035	0.24
hypothetical protein CDS	1662	LAC_01627	2.875	2.76	4.3	5.6
hypothetical protein CDS	1663	LAC_01628	8.56	6.01	5.44	10.565
hypothetical protein CDS	1664	LAC_01629	8.72	3.48	5.455	8.86
hypothetical protein CDS	1665	LAC_01630	8.22	3.635	6.005	10.35
lpl2 1 CDS	1666	LAC_01631	4.07	0.915	3.34	5.57
putative lipoprotein CDS	1667	LAC_01632	1.425	1.245	0.43	1.305
lpl2 2 CDS	1668	LAC_01633	0.64	0.49	0.195	0.625
putative lipoprotein CDS	1669	LAC_01634	0.275	0.275	0.09	0.59
putative lipoprotein CDS	1670	LAC_01635	0.39	0.235	0.31	0.62
lpl2 3 CDS	1671	LAC_01636	0.275	0.105	0	0.335
lpl2 4 CDS	1672	LAC_01637	0.265	0.315	0.12	0.07
lpl2 5 CDS	1673	LAC_01638	0.815	0.39	0.045	0.355
lpl2 6 CDS	1674	LAC_01639	0.075	0.065	0.185	0.5
lpl2 7 CDS	1675	LAC_01640	0.265	0.16	0.175	0.145
hypothetical protein CDS	1676	LAC_01641	61.215	15.97	35.78	25.69
hypothetical protein CDS	1677	LAC_01642	4.855	6.895	0.61	2.11
SAUSA300s182	1678		4.855	6.93	0.61	2.165
hypothetical protein CDS	1679	LAC_01643	3.12	3.97	0	0.65
hypothetical protein CDS	1680	LAC_01644	9.805	4.455	0.345	1.71
hsdM 2 CDS	1681	LAC_01645	8.22	6.715	0.91	1.92
SAUSA300s276	1682		0	0	0	0.9
tst 2 CDS	1683	LAC_01646	0.845	0.865	0.41	1.585
SAUSA300s214	1684		0.305	0.28	0	0.295
speC 1 CDS	1685	LAC_01647	0.915	0.6	0.445	0.655
tst 3 CDS	1686	LAC_01648	0.275	0.185	0.26	0.73
speC 2 CDS	1687	LAC_01649	2.225	0.49	0.395	1.15
hypothetical protein CDS	1688	LAC_01650	0.28	0.45	0.06	0.495
tst 4 CDS	1689	LAC_01651	0.545	0.35	0.385	1.62
SAUSA300s213	1690		2.2	1.855	1.3	0.8
speC 3 CDS	1691	LAC_01652	0.355	0.255	0	0.12
speC 4 CDS	1692	LAC_01653	0.22	0.11	0.04	0.105
speC 5 CDS	1693	LAC_01654	0.31	0.4	0.26	1.14
tst 5 CDS	1694	LAC_01655	1.11	0.775	2.645	3.43
qorB CDS	1695	LAC_01656	1.28	1.43	7.625	17.41
hypothetical protein CDS	1696	LAC_01657	1.93	0.405	4.74	15.68
SAUSA300s105	1697		2.08	0.955	0.755	3.055
hypothetical protein CDS	1698	LAC_01658	4.93	0.85	0.595	4.8
SAUSA300s212	1699		3.785	8.22	1.98	9.875
hypothetical protein CDS	1700	LAC_01659	0.56	0.24	0	1.05
gshA CDS	1701	LAC_01660	1.23	1.33	0.515	1.125
SAUSA300s066	1702		3.35	1.75	0.925	1.175
hypothetical protein CDS	1703	LAC_01662	2.59	1.28	0.995	1.8
guaA CDS	1704	LAC_01663	232.935	125.19	34.51	41.78
guaB CDS	1705	LAC_01664	165.985	72.205	20.85	23.75
pucK CDS	1706	LAC_01665	163.745	58.41	9.345	6.64
xpt CDS	1707	LAC_01666	194.005	61.81	9.835	5.13
SAUSA300s004	1708		159.4	62.51	5.535	1.68
hypothetical protein CDS	1709	LAC_01668	11.845	20.905	58.665	353.185
hypothetical protein CDS	1710	LAC_01669	30.03	21.685	17.55	63.215
hypothetical protein CDS	1711	LAC_01670	85.055	60.19	13.69	40.125
SAUSA300s211	1712		0.245	0.81	1.14	1.09
tcyP CDS	1713	LAC_01671	9.34	6.415	4.605	16.08
nfrA CDS	1714	LAC_01672	8.665	6.055	7.275	22.115
ahpC CDS	1715	LAC_01673	441.815	226.785	345.01	691.345
ahpF CDS	1716	LAC_01674	250.275	145.37	181.18	345.17
hypothetical protein CDS	1717	LAC_01675	30.77	14.965	8.37	18.855
hypothetical protein CDS	1718	LAC_01676	39.98	26.6	19.83	58.545
hypothetical protein CDS	1719	LAC_01677	11.485	9.86	4.42	10.465
gpmA 1 CDS	1720	LAC_01678	8.045	3.385	1.78	4.875
SAUSA300s210	1721		0.425	0	0.465	1.265
hypothetical protein CDS	1722	LAC_01679	66.13	12.715	278.185	396.19
hypothetical protein CDS	1723	LAC_01680	68.9	20.865	28.965	41.035
hypothetical protein CDS	1724	LAC_01681	171.48	14.68	901.14	725.53
hypothetical protein CDS	1725	LAC_01682	0.735	0.495	0	0.15
hypothetical protein CDS	1726	LAC_01683	6.08	2.49	1.785	3.065
xerD 2 CDS	1727	LAC_01684	0.96	0.11	0.31	0.5
hypothetical protein CDS	1728	LAC_01685	1.485	0.54	0.335	0.965
SAUSA300s071	1729		2.62	1.79	1.385	2.4
rpsR CDS	1730	LAC_01687	154.035	188.67	7.445	47.075
ssbA 1 CDS	1731	LAC_01688	163.26	241.27	8.79	50.505
rpsF CDS	1732	LAC_01689	427.585	611.795	18.355	111.56
hypothetical protein CDS	1733	LAC_01690	3.57	3.19	1.235	4.475
ychF CDS	1734	LAC_01691	22.065	18.25	2.905	12.44
SAUSA300s165	1735		37.465	41.935	4.875	18.285
hypothetical protein CDS	1736	LAC_01692	29.7	23.615	5.71	15.14
ykuT CDS	1737	LAC_01693	10.605	8.15	1.66	4.2
spo0C CDS	1738	LAC_01694	6.305	2.885	0.53	2.165
SAUSA300s003	1739		128.7	10.275	18.37	3.22
SAUSA300s041	1740		96.885	6.32	12.465	1.935
SAUSA300s176	1741		127.575	2.88	19.41	2.14
metI CDS	1742	LAC_01696	44.225	2.01	2.12	0.785
metC CDS	1743	LAC_01697	56.915	1.235	3.325	0.76
yitJ CDS	1744	LAC_01698	118.485	2.775	14.42	1.14
metE CDS	1745	LAC_01699	203.19	3.14	36.6	2.06
kynB CDS	1746	LAC_01700	166.52	6.35	32.37	9.105
putative acetyl-CoA acyltransferase CDS	1747	LAC_01701	17.975	54.845	5.19	23.405
hypothetical protein CDS	1748	LAC_01702	6.945	4.6	0.395	0.7
hypothetical protein CDS	1749	LAC_01703	17.535	14.71	9.425	20.485
ytrB CDS	1750	LAC_01704	10.255	6.705	4.86	10.27
hypothetical protein CDS	1751	LAC_01705	5.905	5.055	2.61	4.74
sutR CDS	1752	LAC_01706	2.565	2.135	1.025	1.565
hypothetical protein CDS	1753	LAC_01707	19.165	10.91	2.6	4.035
tatAy CDS	1754	LAC_01708	21.77	15.82	3.41	8.255
tatC2 CDS	1755	LAC_01709	13.06	10.995	2.97	4.61
efeU CDS	1756	LAC_01710	1.11	0.425	0.075	0.17
efeN CDS	1757	LAC_01711	1.17	0.205	0.17	0.09
efeM CDS	1758	LAC_01712	1.745	0.14	0.085	0.135
ydaF CDS	1759	LAC_01713	14.375	2.705	3.06	1.785
hypothetical protein CDS	1760	LAC_01714	10.79	5.92	1.745	2.235
NAD(P)H-dependent FAD/FMN reductase CDS	1761	LAC_01715	2.305	2.275	4.865	12.835
luxA CDS	1762	LAC_01716	2.385	1.5	4.72	10.83
mhqA 2 CDS	1763	LAC_01717	1.305	0.84	3.915	7.14
glpT CDS	1764	LAC_01718	4.235	74.47	0.095	5.88
hypothetical protein CDS	1765	LAC_01719	5.69	2.925	0.29	1.275
mepA CDS	1766	LAC_01720	2.265	1.705	0.33	0.995
slyA 2 CDS	1767	LAC_01721	4.415	2.59	0.215	1.71
licR CDS	1768	LAC_01722	1.215	4.075	0.375	2.405
cmtB CDS	1769	LAC_01723	1.285	3.265	0.465	2.195
ulaB CDS	1770	LAC_01724	1.12	2.21	0.405	2.755
ulaA CDS	1771	LAC_01725	1.225	2.175	1.16	3.095
UDP-glucose 4-epimerase CDS	1772	LAC_01726	6.815	3.66	26.51	54.61
Lipoate--protein ligase 2 CDS	1773	LAC_01727	1.8	2.295	1.81	7.085
cobB 1 CDS	1774	LAC_01728	2.985	4.33	1.55	10.7
Protein-ADP-ribose hydrolase CDS	1775	LAC_01729	2.73	2.935	3.16	12.455
Glycine cleavage system H-like protein CDS	1776	LAC_01730	2.26	2.93	4.125	13.29
limB 2 CDS	1777	LAC_01731	2.26	2.575	2.215	11.38
putative oxidoreductase CDS	1778	LAC_01732	4.845	4.005	0.385	1.135
hypothetical protein CDS	1779	LAC_01733	15.64	9.7	2.06	3.79
lip2 CDS	1780	LAC_01734	40.085	60.22	13.255	43.07
ylbJ CDS	1781	LAC_01735	0.495	0.54	0.16	0.675
SAUSA300s194	1782		0.565	0.595	0.195	0.71
nanE CDS	1783	LAC_01736	4.595	14.425	0.91	4.455
SAUSA300s158	1784		9.97	11.11	3.705	8.84
ybbH 1 CDS	1785	LAC_01737	10.575	12	4.005	9.545
bglK CDS	1786	LAC_01738	0.585	4.745	0.055	1.94
nanA CDS	1787	LAC_01739	0.61	9.345	0.11	8.865
sglT CDS	1788	LAC_01740	0.505	6.815	0.095	7.485
nupC 2 CDS	1789	LAC_01741	0.205	1.185	0.075	1.895
psuG CDS	1790	LAC_01742	0.165	0.605	0.045	0.8
psuK CDS	1791	LAC_01743	0.155	0.415	0.045	0.94
hypothetical protein CDS	1792	LAC_01744	20.795	12.745	4.005	3.93
hrtA 1 CDS	1793	LAC_01745	7.355	3.89	23.78	37.29
putative ABC transporter permease CDS	1794	LAC_01746	4.64	2.12	16.625	25.505
hel CDS	1795	LAC_01747	42.77	34.795	3.595	22.965
brnQ 2 CDS	1796	LAC_01748	31.05	8.42	5.79	11.465
SAUSA300s275	1797		28.525	8.21	4.525	15.685
focA CDS	1798	LAC_01749	1.1	5.72	34.705	17.425
hypothetical protein CDS	1799	LAC_01750	10.515	6.43	6.315	9.46
rcsF 2 CDS	1800	LAC_01751	12.12	3.93	1.33	5.74
yezG 1 CDS	1801	LAC_01752	2.335	0.985	0.62	1.45
yezG 2 CDS	1802	LAC_01753	1.39	0.965	0.435	0.34
yezG 3 CDS	1803	LAC_01754	1.22	0.72	0.085	0.23
yezG 4 CDS	1804	LAC_01755	0.565	0.25	0.18	0.29
SAUSA300s274	1805		5.915	1.045	1.11	3.09
hypothetical protein CDS	1806	LAC_01756	1.415	0.71	0.695	1.75
yezG 5 CDS	1807	LAC_01757	0.785	0	0.295	0.765
yezG 6 CDS	1808	LAC_01758	0.5	0.235	0.195	0.17
sotB 1 CDS	1809	LAC_01759	0.62	0.54	0.83	1.035
hypothetical protein CDS	1810	LAC_01760	2.055	1.67	0.61	1.965
hypothetical protein CDS	1811	LAC_01761	1.045	0.675	0.185	0.41
yezG 7 CDS	1812	LAC_01762	4.95	3.91	3.295	10.585
yezG 8 CDS	1813	LAC_01763	1.08	0.685	0.28	0.625
yezG 9 CDS	1814	LAC_01764	0.655	0.235	0.085	0.56
hypothetical protein CDS	1815	LAC_01765	1.89	0.945	0.935	1.485
yezG 10 CDS	1816	LAC_01766	0.825	0.11	0.36	0.705
yezG 11 CDS	1817	LAC_01767	0.465	0	0.095	0.12
sotB 2 CDS	1818	LAC_01768	1.15	0.295	0.8	1.02
hypothetical protein CDS	1819	LAC_01769	1.7	1.175	0.39	1.95
hypothetical protein CDS	1820	LAC_01770	0.505	0.615	0.125	0.67
yezG 12 CDS	1821	LAC_01771	7.335	5.57	4.47	9.625
essD CDS	1822	LAC_01772	4.81	3.595	1.21	2.955
esxD CDS	1823	LAC_01773	1.825	1.415	0.135	1.015
hypothetical protein CDS	1824	LAC_01774	3.065	1.385	0.84	0.635
esxB CDS	1825	LAC_01775	2.97	1.26	0.615	0.185
esxC CDS	1826	LAC_01776	1.775	0.98	1.01	0.37
SAUSA300s177	1827		2.17	1.18	1.135	0.86
essC CDS	1828	LAC_01777	3.935	2.445	0.775	1.02
essB CDS	1829	LAC_01778	4.69	1.355	0.78	1.225
esaB CDS	1830	LAC_01779	5.34	0.865	0.45	1.175
hypothetical protein CDS	1831	LAC_01780	4.34	3.035	0.415	1.005
esaA CDS	1832	LAC_01781	7.38	4.26	0.575	1.4
esxA CDS	1833	LAC_01782	122.725	76.11	128.925	165.18
ssaA2 1 CDS	1834	LAC_01783	9.645	5.39	1.385	2.105
hypothetical protein CDS	1835	LAC_01784	2.89	1.59	0.155	0.67
hypothetical protein CDS	1836	LAC_01785	1.365	0.82	0.355	0.53
hypothetical protein CDS	1837	LAC_01786	26.555	13.46	2.69	3.94
hypothetical protein CDS	1838	LAC_01787	6.435	4.06	0.33	0.86
hypothetical protein CDS	1839	LAC_01788	6.64	5.97	0.44	0.99
yxlF 3 CDS	1840	LAC_01789	8.07	4.885	0.46	1.315
lytM 1 CDS	1841	LAC_01790	12.73	13.955	2.54	6.745
Penicillin acylase CDS	1842	LAC_01791	3.035	2.11	1.1	7.02
norB 2 CDS	1843	LAC_01792	2.665	2.34	0.575	2.255
hypothetical protein CDS	1844	LAC_01793	2.55	1.755	0.765	2.43
hypothetical protein CDS	1845	LAC_01795	4.435	3.06	1.545	1.86
degA CDS	1846	LAC_01796	5.395	1.93	4.41	6.04
glcU 1 CDS	1847	LAC_01797	2.5	2.635	2.26	1.05
rbsD CDS	1848	LAC_01798	3.47	3.245	2.51	2.495
rbsK/rbiA CDS	1849	LAC_01799	3.56	2.595	2.555	3.135
rebM CDS	1850	LAC_01800	3.33	2.075	4.18	16.775
SAUSA300s209	1851		4.51	1.91	1.01	7.5
bglA CDS	1852	LAC_01801	1.83	1.745	0.31	1.245
ptsG 1 CDS	1853	LAC_01802	0.81	1.425	0.43	0.825
yydK CDS	1854	LAC_01803	16.315	13.13	3.72	8.63
lrgB CDS	1855	LAC_01804	1.46	59.19	2.295	1357.08
lrgA CDS	1856	LAC_01805	1.365	33.535	1.03	637.795
lytR 1 CDS	1857	LAC_01806	8.055	5.34	0.805	4.925
ypdA CDS	1858	LAC_01807	7.84	6.31	1.995	6.365
scdA CDS	1859	LAC_01808	2.23	2.18	20.875	49.795
epsJ CDS	1860	LAC_01809	65.2	52.05	17.795	68.405
tarL CDS	1861	LAC_01810	63.39	48.29	16.055	72.52
tarJ CDS	1862	LAC_01811	67.13	48.715	19.805	83.5
tarI CDS	1863	LAC_01812	40.745	28.72	11.36	45.275
tarF 1 CDS	1864	LAC_01813	14.66	7.98	1.765	8.325
tarK CDS	1865	LAC_01814	66.39	30.585	16.23	71.58
tarJ' CDS	1866	LAC_01815	39.455	18.5	13.37	43.395
tarI' CDS	1867	LAC_01816	38.055	17.865	13.19	43.62
SAUSA300s199	1868		1.43	0.915	0.58	1.25
gatD CDS	1869	LAC_01817	1.61	0.9	0.6	1.315
hypothetical protein CDS	1870	LAC_01818	0.265	0.18	0.145	0.38
D-arabitol-phosphate dehydrogenase CDS	1871	LAC_01819	0.785	0.595	0.19	0.53
gatC 2 CDS	1872	LAC_01820	0.18	0.255	0.055	0.355
gatB 2 CDS	1873	LAC_01821	0.345	0.19	0	0
gatA 2 CDS	1874	LAC_01822	0.245	0	0	0.365
manR 1 CDS	1875	LAC_01823	0.52	0.285	0.045	0.11
rihA CDS	1876	LAC_01824	5.2	5.75	1.445	6.18
SAUSA300s208	1877		9.12	3.3	1.56	8.53
ptsG 2 CDS	1878	LAC_01825	2.275	1.97	1.72	4.04
ldh1 CDS	1879	LAC_01826	4.775	62.675	1722.78	502.78
SAUSA300s171	1880		6.58	79.025	1968.05	603.77
hmp CDS	1881	LAC_01827	8.06	5.355	790.795	863.17
hypothetical protein CDS	1882	LAC_01828	5.225	1.92	544.04	585.435
hypothetical protein CDS	1883	LAC_01829	0.755	0.365	36.11	54.46
gsiB CDS	1884	LAC_01830	1.975	1.18	27.755	40.915
hypothetical protein CDS	1885	LAC_01831	11.26	6.735	1.16	1.44
SAUSA300s189	1886		0.47	0.57	0.095	0.19
carA 2 CDS	1887	LAC_01832	1.015	0.98	0.18	0.245
lcfB CDS	1888	LAC_01833	0.205	0.465	0.06	0.265
acdA CDS	1889	LAC_01834	0.125	0.335	0	0.075
fadN CDS	1890	LAC_01835	0.23	0.52	0.055	0.515
fadA CDS	1891	LAC_01836	0.39	0.76	0.15	0.49
SAUSA300s117	1892		8.175	9.995	0.325	2.975
Staphylocoagulase CDS	1893	LAC_01837	4.55	9.06	0.26	1.36
scn 3 CDS	1894	LAC_01838	9.505	12.525	1.09	1.49
ugpQ 1 CDS	1895	LAC_01839	11.245	4.71	0.725	10.545
pflA CDS	1896	LAC_01840	1.61	10.62	199.96	3563.92
pflB CDS	1897	LAC_01841	1.35	23.06	185.31	3458.05
potD 2 CDS	1898	LAC_01842	6.455	5.875	2.73	8.825
putative sensor-like histidine kinase CDS	1899	LAC_01843	6.415	6.59	2.465	9.495
putative response regulatory protein CDS	1900	LAC_01844	8.345	5.18	3.305	12.165
SAUSA300s053	1901		2.185	7.66	2.5	21.13
uhpT CDS	1902	LAC_01845	0.515	1.865	0.205	2.77
hypothetical protein CDS	1903	LAC_01846	16.17	22.205	0.565	4.21
asbF CDS	1904	LAC_01847	3.49	7.74	1.665	6.715
gfo 1 CDS	1905	LAC_01848	1.82	4.33	0.675	2.35
gfo 2 CDS	1906	LAC_01849	1.67	4.75	0.84	2.08
malG CDS	1907	LAC_01850	2.435	4.74	0.32	2.3
malF CDS	1908	LAC_01851	2.235	5.33	0.335	1.58
cycB CDS	1909	LAC_01852	2.015	4.34	0.235	1.475
ugpC CDS	1910	LAC_01853	1.105	1.855	0.135	0.625
lytM 2 CDS	1911	LAC_01854	0.935	0.295	1.195	4.015
azoR CDS	1912	LAC_01855	5.305	2.91	1.85	3.085
putative lipoprotein CDS	1913	LAC_01856	1.85	0.75	0.415	1.02
SAUSA300s186	1914		6.845	1.445	1.54	1.575
ggt CDS	1915	LAC_01857	6.72	1.38	1.59	1.5
mppA CDS	1916	LAC_01858	6.59	0.815	1.625	1.725
gsiD 2 CDS	1917	LAC_01859	4.685	0.595	1.355	0.91
gsiC 2 CDS	1918	LAC_01860	5.535	0.88	1.38	0.935
gsiA CDS	1919	LAC_01861	5.165	2.145	1.485	3.805
SAUSA300s086	1920		5.23	3.8	2.69	3.82
hypothetical protein CDS	1921	LAC_01862	8.835	2.635	5.265	8.4
hypothetical protein CDS	1922	LAC_01863	12.51	3.96	6.78	15.39
hypothetical protein CDS	1923	LAC_01864	18.4	7.025	10.225	23.35
hsdR CDS	1924	LAC_01865	18.285	17.72	5.11	16.915
SAUSA300s273	1925		2.465	2.45	0.695	4.45
hypothetical protein CDS	1926	LAC_01866	3.225	3.155	0.795	5.67
ybbH 2 CDS	1927	LAC_01867	2.065	48.425	0.99	103.775
PTS system EIIBC component CDS	1928	LAC_01868	0.57	22.915	0.38	37.855
murQ CDS	1929	LAC_01869	0.28	16.74	0.045	26.66
hypothetical protein CDS	1930	LAC_01870	0.42	40.87	0.23	85.415
SAUSA300s056	1931		16.4	16.53	1.8	2.74
ptsG 3 CDS	1932	LAC_01871	51.58	9.995	8.2	5.88
ipdC CDS	1933	LAC_01872	18.32	83.7	3.7	138.545
yecD CDS	1934	LAC_01873	17.93	70.325	7.755	129.145
brnQ 3 CDS	1935	LAC_01874	106.27	39.585	5.875	14.5
rocD2 2 CDS	1936	LAC_01875	1.725	0.21	0.075	0.15
argC CDS	1937	LAC_01876	2.235	0.67	0.115	0.16
SAUSA300s064	1938		3.315	0.25	0.45	0.26
argJ CDS	1939	LAC_01878	2.75	1.25	0.325	0.235
argB CDS	1940	LAC_01879	3.79	1.585	0.63	0.75
yagU CDS	1941	LAC_01880	7.415	9.09	110.215	78.23
sfp CDS	1942	LAC_01881	9.505	7.775	5.32	9.28
grsB CDS	1943	LAC_01882	6.61	4.585	2.425	4.285
hypothetical protein CDS	1944	LAC_01883	2.985	2.16	1.73	3.07
Formate dehydrogenase CDS	1945	LAC_01884	1.11	0.305	0.355	0.28
hypothetical protein CDS	1946	LAC_01885	43.395	13.89	15.99	23.14
bcd CDS	1947	LAC_01886	5.025	2.19	2.675	9.075
ssuC CDS	1948	LAC_01887	4.51	1.165	1.335	6.025
cmpC CDS	1949	LAC_01888	6.405	1.55	1.85	9.27
cmpD CDS	1950	LAC_01889	8.52	1.955	3.005	10.73
hypothetical protein CDS	1951	LAC_01890	29.11	6.875	7.695	24.465
hypothetical protein CDS	1952	LAC_01891	2.6	0.955	2.365	5.605
czcD 1 CDS	1953	LAC_01892	3.17	4.515	8.74	10.59
aldA CDS	1954	LAC_01893	1.22	147.98	0.72	154.36
ybaN CDS	1955	LAC_01894	8.72	2.415	6.19	25.29
isdI CDS	1956	LAC_01895	10.11	3.175	10.575	44.615
mnaA 1 CDS	1957	LAC_01896	4.76	3.495	1.055	3.39
wecC CDS	1958	LAC_01897	2.305	1.94	1.265	3.19
gnu CDS	1959	LAC_01898	2.095	1.365	0.95	2.555
epsL CDS	1960	LAC_01899	1.35	1.58	0.905	1.38
SAUSA300s157	1961		3.22	2.79	2.92	4.205
hypothetical protein CDS	1962	LAC_01900	1.975	1.265	0.31	1.23
hypothetical protein CDS	1963	LAC_01901	0.965	0.44	0.32	1.03
hypothetical protein CDS	1964	LAC_01902	0.8	0.2	0.205	0.59
glgA CDS	1965	LAC_01903	0.575	0.11	0.18	0.645
vatD CDS	1966	LAC_01904	0.835	0.17	0.32	0.445
wbpI CDS	1967	LAC_01905	0.42	0.39	0.04	0.56
wbjC CDS	1968	LAC_01906	0.48	0.635	0.04	0.29
capD CDS	1969	LAC_01907	0.285	0.215	0.085	0.195
pglF 1 CDS	1970	LAC_01908	0.135	0.07	0.055	0.13
pglF 2 CDS	1971	LAC_01909	0.25	0.135	0.04	0.165
ywqE 1 CDS	1972	LAC_01910	0.705	0.19	0.15	0.26
ywqD 1 CDS	1973	LAC_01911	0.59	0.27	0.195	0.37
cap8A 1 CDS	1974	LAC_01912	0.115	0	0.095	0.09
adhE CDS	1975	LAC_01913	1.575	0.68	16.005	11.895
hypothetical protein CDS	1976	LAC_01914	8.63	3.2	4.67	10.29
SAUSA300s272	1977		65.625	52.075	50.83	45.29
SAUSA300s271	1978		7.91	2.975	4.765	8.875
repE CDS	1979	LAC_01915	0.265	0.11	0.075	0.205
repN CDS	1980	LAC_01916	0.475	0.465	0.145	0.36
hypothetical protein CDS	1981	LAC_01917	0	0	0	0
yfkN 2 CDS	1982	LAC_01918	2.345	1.385	1.65	1.72
SAUSA300s192	1983		2.945	1.64	2.185	2.185
hypothetical protein CDS	1984	LAC_01919	0.63	0.43	0.45	0.22
phnD CDS	1985	LAC_01920	0.83	0.38	0.395	1.005
glnQ CDS	1986	LAC_01921	0.885	0.225	0.235	0.52
phnE 1 CDS	1987	LAC_01922	0.93	0.42	0.165	0.36
phnE 2 CDS	1988	LAC_01923	1.28	0.82	0.335	0.485
deoB CDS	1989	LAC_01924	31.905	24.47	38.805	74.005
deoC1 CDS	1990	LAC_01925	12.695	10.465	11.825	25.19
norB 3 CDS	1991	LAC_01926	1.735	2.21	1.005	4.59
deoD CDS	1992	LAC_01927	0.435	1.415	0.105	2.475
treR 2 CDS	1993	LAC_01928	7.67	6.505	3.39	7.575
SAUSA300s204	1994		4.585	0	3.82	4.105
hypothetical protein CDS	1995	LAC_01929	23.135	9.69	125.475	55.7
sodM CDS	1996	LAC_01930	55.785	64.855	18.085	87.005
rfbX CDS	1997	LAC_01931	2.72	2.065	1.125	2.425
hypothetical protein CDS	1998	LAC_01932	1.385	0.615	0.15	0.37
wbnH CDS	1999	LAC_01933	0.62	0.465	0.04	0.12
[truncated: 954 more rows]

## Sheet: PNG v PNG-NO
Name	ID	locus_tag	PNG	PNG NO	ratio	log ratio
ldh1 CDS	1879	LAC_01826	4.775	1722.78	360.792	2.55726
SAUSA300s171	1880		6.58	1968.05	299.096	2.47581
pflB CDS	1897	LAC_01841	1.35	185.31	137.267	2.13757
pflA CDS	1896	LAC_01840	1.61	199.96	124.199	2.09412
hypothetical protein CDS	1882	LAC_01828	5.225	544.04	104.122	2.01754
hmp CDS	1881	LAC_01827	8.06	790.795	98.1135	1.99173
hypothetical protein CDS	2410	LAC_02310	13.885	1175.48	84.6583	1.92767
SAUSA300s078	2411		12.765	910.79	71.3506	1.8534
narG CDS	2504	LAC_02396	0.16	9.295	58.0938	1.76413
tdcB CDS	623	LAC_00644	0.8	45.105	56.3813	1.75113
ald1 CDS	622	LAC_00643	0.57	28.6	50.1754	1.70049
adh CDS	1481	LAC_01438	3.675	179.31	48.7918	1.68835
hypothetical protein CDS	1883	LAC_01829	0.755	36.11	47.8278	1.67968
clpL CDS	2329	LAC_02238	6.265	267.145	42.6409	1.62983
pstS CDS	677	LAC_00699	0.625	21.88	35.008	1.54417
steT CDS	624	LAC_00645	0.775	25.65	33.0968	1.51979
focA CDS	1798	LAC_01749	1.1	34.705	31.55	1.499
lctP 2 CDS	2536	LAC_02426	19.81	615.255	31.0578	1.49217
narT CDS	2514	LAC_02406	1.135	27.39	24.1322	1.3826
nrdG CDS	2256	LAC_02173	4.65	96.72	20.8	1.31806
hypothetical protein CDS	157	LAC_00189	0.99	20.525	20.7323	1.31665
narW CDS	2506	LAC_02398	0.315	6.435	20.4286	1.31024
narH CDS	2505	LAC_02397	0.435	7.975	18.3333	1.26324
hypothetical protein CDS	2163	LAC_02087	1.845	33.665	18.2466	1.26118
pstB3 CDS	680	LAC_00702	0.95	17.255	18.1632	1.25919
nrdD CDS	2255	LAC_02172	5.01	84.685	16.9032	1.22797
hypothetical protein CDS	2269	LAC_02184	1.205	19.34	16.0498	1.20547
SAUSA300s260	2270		1.245	19.64	15.7751	1.19797
hypothetical protein CDS	2069	LAC_01996	23.515	354.63	15.081	1.17843
yagU CDS	1941	LAC_01880	7.415	110.215	14.8638	1.17213
gsiB CDS	1884	LAC_01830	1.975	27.755	14.0532	1.14777
nasD CDS	2501	LAC_02393	0.3	4.12	13.7333	1.13778
SAUSA300s282	1025		23.97	325.16	13.5653	1.13243
hypothetical protein CDS	1026	LAC_01021	34.27	464.855	13.5645	1.1324
hypothetical protein CDS	158	LAC_00190	1.3	17.13	13.1769	1.11981
hypothetical protein CDS	2286	LAC_02199	2.075	26.465	12.7542	1.10565
yxlF 2 CDS	156	LAC_00188	2.695	33.595	12.4657	1.09572
hmoB CDS	2263	LAC_02180	4.785	59.045	12.3396	1.0913
pstC1 CDS	678	LAC_00700	0.685	7.98	11.6496	1.06631
SAUSA300s116	2443		4.02	43.52	10.8259	1.03446
Monoacylglycerol lipase CDS	2066	LAC_01994	5.275	55.41	10.5043	1.02137
pstA CDS	679	LAC_00701	1.185	12.115	10.2236	1.00961
adhE CDS	1975	LAC_01913	1.575	16.005	10.1619	1.00698
SAUSA300s057	2243		0.555	5.55	10	1
scdA CDS	1859	LAC_01808	2.23	20.875	9.36099	0.971322
csbD 2 CDS	1209	LAC_01192	207.89	1935.7	9.31117	0.969004
fruA CDS	1363	LAC_01331	5.335	48.255	9.04499	0.956408
bacC CDS	2421	LAC_02318	1.045	9.13	8.73684	0.941354
hypothetical protein CDS	2729	LAC_02613	151.085	1305.51	8.64086	0.936557
hypothetical protein CDS	2730	LAC_02614	176.015	1506.68	8.55998	0.932473
lacC 1 CDS	1364	LAC_01332	1.78	15.09	8.47753	0.928269
ahpD CDS	2419	LAC_02316	27.175	227.77	8.3816	0.923327
fetB CDS	2440	LAC_02336	8.525	70.155	8.22933	0.915364
hypothetical protein CDS	872	LAC_00884	22.13	174.105	7.86737	0.89583
phoU CDS	681	LAC_00703	2.81	21.985	7.82384	0.89342
ydaG CDS	2520	LAC_02412	45.54	354.515	7.78469	0.891242
glcR CDS	1365	LAC_01333	2.735	20.735	7.58135	0.879747
adhD CDS	2084	LAC_02011	4.84	34.345	7.09607	0.851018
hypothetical protein CDS	2732	LAC_02616	12.625	89.265	7.0705	0.84945
hutG CDS	2570	LAC_02459	7.29	50.91	6.98354	0.844076
65 kDa membrane protein CDS	2707	LAC_02591	2.86	19.355	6.76748	0.830427
butA CDS	2002	LAC_01936	10.46	70.235	6.71463	0.827022
hypothetical protein CDS	2310	LAC_02221	1.455	9.765	6.71134	0.826809
hypothetical protein CDS	21	LAC_00020	0.305	2.045	6.70492	0.826393
Oleate hydratase CDS	2023	LAC_01957	2.185	14.385	6.58352	0.818458
SAUSA300s167	873		30.51	190.745	6.25188	0.796011
yhfK CDS	2777	LAC_02667	3.05	18.905	6.19836	0.792277
aldC 2 CDS	2706	LAC_02590	1.92	11.835	6.16406	0.789867
Alkaline shock protein 23 CDS	2731	LAC_02615	365.125	2197.76	6.0192	0.779539
qorB CDS	1695	LAC_01656	1.28	7.625	5.95703	0.77503
hypothetical protein CDS	2422	LAC_02319	3.115	18.24	5.85554	0.767567
hypothetical protein CDS	2783	LAC_02671	7.39	42.435	5.74222	0.75908
hypothetical protein CDS	2844	LAC_02727	75.49	432.555	5.72996	0.758152
hypothetical protein CDS	2348	LAC_02255	12.17	69.645	5.72268	0.757599
pnbA CDS	2442	LAC_02338	6.06	34.335	5.66584	0.753264
isaB CDS	2229	LAC_02149	28.13	157.64	5.60398	0.748497
pip CDS	1470	LAC_01427	5.945	33.095	5.56686	0.745611
clfA CDS	1264	LAC_01241	14.625	79.77	5.45436	0.736744
crtP CDS	2311	LAC_02222	2.76	15.01	5.43841	0.735472
hypothetical protein CDS	1995	LAC_01929	23.135	125.475	5.4236	0.734288
hypothetical protein CDS	365	LAC_00391	74.665	395.935	5.30282	0.724507
hypothetical protein CDS	1724	LAC_01681	171.48	901.14	5.25507	0.720579
ldhD 2 CDS	2361	LAC_02265	48.745	253.745	5.20556	0.716467
phoB CDS	2242	LAC_02161	0.435	2.25	5.17241	0.713693
N-acetylmuramoyl-L-alanine amidase domain-containing protein CDS	1459	LAC_01420	0.185	0.955	5.16216	0.712832
SAUSA300s168	1509		40.79	207.635	5.09034	0.706747
alsS CDS	2705	LAC_02589	1.115	5.67	5.0852	0.706308
yceI CDS	2175	LAC_02099	9.225	46.77	5.06992	0.705001
hypothetical protein CDS	47	LAC_00043	16.6	83.04	5.00241	0.699179
hypothetical protein CDS	1381	LAC_01349	51.965	258.26	4.96988	0.696346
hypothetical protein CDS	2020	LAC_01954	6.895	34.195	4.95939	0.695428
hypothetical protein CDS	1709	LAC_01668	11.845	58.665	4.95272	0.694844
hypothetical protein CDS	520	LAC_00541	0.055	0.27	4.90909	0.691001
nasF CDS	2503	LAC_02395	0.935	4.565	4.88235	0.688629
Putative aldehyde dehydrogenase CDS	2805	LAC_02690	16.55	79.41	4.79819	0.681077
hypothetical protein CDS	2940	LAC_02824	0.235	1.125	4.78723	0.680085
crtQ CDS	2312	LAC_02223	2.69	12.74	4.73606	0.675417
hpf CDS	1303	LAC_01279	335.485	1572.01	4.68578	0.670782
SAUSA300s211	1712		0.245	1.14	4.65306	0.667739
fetA CDS	2439	LAC_02335	3.705	17.205	4.64372	0.666866
ftsL 3 CDS	1460	LAC_01421	0.77	3.535	4.59091	0.661899
rimI 3 CDS	2530	LAC_02421	0.865	3.94	4.55491	0.65848
SAUSA300s166	1250		31.255	142.085	4.54599	0.657629
norB 1 CDS	625	LAC_00646	1.335	6.04	4.52434	0.655556
putative hydrolase CDS	2293	LAC_02206	18.095	80.785	4.46449	0.649772
hypothetical protein CDS	2944	LAC_02828	0.41	1.83	4.46341	0.649667
yxeP 3 CDS	2028	LAC_01960	2.935	12.925	4.40375	0.643822
hypothetical protein CDS	1249	LAC_01229	78.36	338.315	4.31745	0.635227
rpoA 1 CDS	2166	LAC_02090	1.985	8.555	4.30982	0.63446
hypothetical protein CDS	1722	LAC_01679	66.13	278.185	4.20664	0.623935
Putative universal stress protein CDS	279	LAC_00308	133.485	558.75	4.18586	0.621785
Metallo-beta-lactamase L1 type 3 CDS	282	LAC_00311	15.155	63.4	4.18344	0.621533
Putative lipid kinase CDS	1333	LAC_01305	8.765	36.62	4.17798	0.620966
ygaZ CDS	2135	LAC_02059	13.685	0.455	0.0332481	-1.47823
potB CDS	1000	LAC_00999	13.975	0.455	0.0325581	-1.48734
hypothetical protein CDS	755	LAC_00772	3.875	0.125	0.0322581	-1.49136
pyrG CDS	2800	LAC_02685	36.445	1.11	0.0304569	-1.51631
hypothetical protein CDS	127	LAC_00154	61.05	1.815	0.0297297	-1.52681
hypothetical protein CDS	1255	LAC_01232	5.5	0.15	0.0272727	-1.56427
kipA 1 CDS	383	LAC_00408	17.58	0.46	0.0261661	-1.58226
hypothetical protein CDS	1095	LAC_01084	15.18	0.365	0.0240448	-1.61898
potA CDS	1001	LAC_01000	11.09	0.265	0.0238954	-1.62169
SAUSA300s164	2610		140.155	3.2	0.0228319	-1.64146
trpG 1 CDS	698	LAC_00719	1.55	0.035	0.0225806	-1.64626
ssaA2 4 CDS	2611	LAC_02498	165.71	3.735	0.0225394	-1.64706
glpT CDS	1764	LAC_01718	4.235	0.095	0.0224321	-1.64913
oppD 5 CDS	2429	LAC_02326	13.635	0.305	0.0223689	-1.65036
hin 3 CDS	2771	LAC_02662	5.495	0.12	0.021838	-1.66079
puuR CDS	1002	LAC_01001	16.2	0.35	0.0216049	-1.66545
hypothetical protein CDS	1651	LAC_01618	4.77	0.1	0.0209644	-1.67852
catD CDS	1072	LAC_01063	44.025	0.9	0.0204429	-1.68946
kipI 1 CDS	381	LAC_00407	8.525	0.16	0.0187683	-1.72657
isaA CDS	2306	LAC_02217	660.93	11.85	0.0179293	-1.74644
yciC 3 CDS	2292	LAC_02205	80.545	0.505	0.00626979	-2.20275
ygaZ CDS	2135	LAC_02059	13.685	0.455	0.0332481	-1.47823
potB CDS	1000	LAC_00999	13.975	0.455	0.0325581	-1.48734
hypothetical protein CDS	755	LAC_00772	3.875	0.125	0.0322581	-1.49136
pyrG CDS	2800	LAC_02685	36.445	1.11	0.0304569	-1.51631
hypothetical protein CDS	127	LAC_00154	61.05	1.815	0.0297297	-1.52681
hypothetical protein CDS	1255	LAC_01232	5.5	0.15	0.0272727	-1.56427
kipA 1 CDS	383	LAC_00408	17.58	0.46	0.0261661	-1.58226
hypothetical protein CDS	1095	LAC_01084	15.18	0.365	0.0240448	-1.61898
potA CDS	1001	LAC_01000	11.09	0.265	0.0238954	-1.62169
SAUSA300s164	2610		140.155	3.2	0.0228319	-1.64146
trpG 1 CDS	698	LAC_00719	1.55	0.035	0.0225806	-1.64626
ssaA2 4 CDS	2611	LAC_02498	165.71	3.735	0.0225394	-1.64706
glpT CDS	1764	LAC_01718	4.235	0.095	0.0224321	-1.64913
oppD 5 CDS	2429	LAC_02326	13.635	0.305	0.0223689	-1.65036
hin 3 CDS	2771	LAC_02662	5.495	0.12	0.021838	-1.66079
puuR CDS	1002	LAC_01001	16.2	0.35	0.0216049	-1.66545
hypothetical protein CDS	1651	LAC_01618	4.77	0.1	0.0209644	-1.67852
catD CDS	1072	LAC_01063	44.025	0.9	0.0204429	-1.68946
kipI 1 CDS	381	LAC_00407	8.525	0.16	0.0187683	-1.72657
isaA CDS	2306	LAC_02217	660.93	11.85	0.0179293	-1.74644
yciC 3 CDS	2292	LAC_02205	80.545	0.505	0.00626979	-2.20275

## Sheet: PNCP v PNCP-NO
Name	ID	locus_tag	PNCP	PNCP NO	Ratio	Log Ratio	Average	Standard Deviation
pflA CDS	1896	LAC_01840	10.62	3563.92	335.586	2.5258	0.719604	1.3401
hypothetical protein CDS	1882	LAC_01828	1.92	585.435	304.914	2.48418			15.5344
clpL CDS	2329	LAC_02238	2.23	532.68	238.87	2.37816			0.105742
steT CDS	624	LAC_00645	0.335	60.36	180.179	2.2557
hmp CDS	1881	LAC_01827	5.355	863.17	161.19	2.20734
narH CDS	2505	LAC_02397	0.11	17.36	157.818	2.19816
pflB CDS	1897	LAC_01841	23.06	3458.05	149.959	2.17597
hypothetical protein CDS	1883	LAC_01829	0.365	54.46	149.205	2.17378
narG CDS	2504	LAC_02396	0.14	18.32	130.857	2.1168
SAUSA300s282	1025		1.5	192.135	128.09	2.10752
hypothetical protein CDS	1026	LAC_01021	2.15	274.68	127.758	2.10639
tdcB CDS	623	LAC_00644	0.925	109.31	118.173	2.07252
hypothetical protein CDS	2069	LAC_01996	4.085	410.56	100.504	2.00218
narW CDS	2506	LAC_02398	0.21	19.65	93.5714	1.97114
hypothetical protein CDS	2286	LAC_02199	0.425	32.89	77.3882	1.88867
hypothetical protein CDS	2422	LAC_02319	0.5	38.655	77.31	1.88824
hypothetical protein CDS	2730	LAC_02614	25.495	1939.57	76.0767	1.88125
nrdG CDS	2256	LAC_02173	3.485	255.86	73.4175	1.8658
csbD 2 CDS	1209	LAC_01192	37.845	2595.69	68.5874	1.83624
ald1 CDS	622	LAC_00643	0.9	58.035	64.4833	1.80945
adh CDS	1481	LAC_01438	2.78	177.725	63.9299	1.8057
nasE CDS	2502	LAC_02394	0.105	6.555	62.4286	1.79538
hypothetical protein CDS	2729	LAC_02613	31.41	1804.55	57.4514	1.7593
SAUSA300s116	2443		0.6	33.84	56.4	1.75128
nrdD CDS	2255	LAC_02172	4.18	230.615	55.1711	1.74171
Oleate hydratase CDS	2023	LAC_01957	1.19	63.725	53.5504	1.72876
pip CDS	1470	LAC_01427	1.325	66.585	50.2528	1.70116
crtN CDS	2314	LAC_02225	1.52	75.915	49.9441	1.69848
hypothetical protein CDS	1724	LAC_01681	14.68	725.53	49.423	1.69393
narT CDS	2514	LAC_02406	0.93	45.57	49	1.6902
rimI 3 CDS	2530	LAC_02421	0.355	17.195	48.4366	1.68517
hypothetical protein CDS	2732	LAC_02616	2.495	117.015	46.8998	1.67117
hypothetical protein CDS	365	LAC_00391	13.89	639.755	46.0587	1.66331
hypothetical protein CDS	2163	LAC_02087	0.82	37.46	45.6829	1.65975
ahpD CDS	2419	LAC_02316	3.325	147.58	44.385	1.64724
cidB CDS	2340	LAC_02248	2.245	97.925	43.6192	1.63968
hypothetical protein CDS	157	LAC_00189	0.54	22.93	42.463	1.62801
crtQ CDS	2312	LAC_02223	1.095	46.355	42.3333	1.62668
argF 1 CDS	927	LAC_00934	0.625	26.395	42.232	1.62564
crtP CDS	2311	LAC_02222	1.075	45.005	41.8651	1.62185
yhfK CDS	2777	LAC_02667	0.79	32.33	40.9241	1.61198
Alkaline shock protein 23 CDS	2731	LAC_02615	80.9	3135.01	38.7516	1.58829
hypothetical protein CDS	1696	LAC_01657	0.405	15.68	38.716	1.58789
SAUSA300s166	1250		10.415	395.885	38.011	1.57991
hypothetical protein CDS	2497	LAC_02389	1.17	44.33	37.8889	1.57851
hypothetical protein CDS	47	LAC_00043	4.5	169.725	37.7167	1.57653
fetB CDS	2440	LAC_02336	2.915	109.125	37.4357	1.57329
hypothetical protein CDS	2410	LAC_02310	105.77	3954.89	37.3915	1.57277
hypothetical protein CDS	2310	LAC_02221	0.85	31.66	37.2471	1.57109
SAUSA300s078	2411		93.72	3442.52	36.732	1.56504
hypothetical protein CDS	1249	LAC_01229	27.275	959.155	35.1661	1.54612
gsiB CDS	1884	LAC_01830	1.18	40.915	34.6737	1.54
csbD 1 CDS	364	LAC_00390	9.4	319.9	34.0319	1.53189
hypothetical protein CDS	1248	LAC_01228	11.97	391.595	32.7147	1.51474
SAUSA300s080	2320		5.415	173.835	32.1025	1.50654
crtM CDS	2313	LAC_02224	1.73	54.635	31.5809	1.49942
hypothetical protein CDS	1722	LAC_01679	12.715	396.19	31.1593	1.49359
Organic hydroperoxide resistance protein-like protein CDS	1243	LAC_01224	0.87	26.735	30.7299	1.48756
SAUSA300s200	1247		8.695	261.87	30.1173	1.47882
norB 1 CDS	625	LAC_00646	0.695	20.88	30.0432	1.47775
arcC1 1 CDS	926	LAC_00933	0.9	26.99	29.9889	1.47696
hypothetical protein CDS	158	LAC_00190	0.585	17.54	29.9829	1.47687
fetA CDS	2439	LAC_02335	0.935	27.83	29.7647	1.4737
yxlF 2 CDS	156	LAC_00188	1.06	29.735	28.0519	1.44796
ydaP CDS	2341	LAC_02249	4.835	130.535	26.9979	1.43133
SAUSA300s054	1283		0.865	22.795	26.3526	1.42082
SAUSA300s168	1509		12.17	302.375	24.8459	1.39526
Ferredoxin--NADP reductase CDS	2529	LAC_02420	1.66	41.085	24.75	1.39358
hypothetical protein CDS	2169	LAC_02093	0.395	9.685	24.519	1.3895
Monoacylglycerol lipase CDS	2066	LAC_01994	2.98	71.34	23.9396	1.37912
hypothetical protein CDS	2659	LAC_02545	9.825	230.475	23.458	1.37029
ydaG CDS	2520	LAC_02412	17.76	413.415	23.2779	1.36694
lrgB CDS	1855	LAC_01804	59.19	1357.08	22.9275	1.36036
scdA CDS	1859	LAC_01808	2.18	49.795	22.8417	1.35873
hypothetical protein CDS	2783	LAC_02671	5.74	128.5	22.3868	1.34999
hypothetical protein CDS	2154	LAC_02077	0.27	5.795	21.463	1.33169
Putative lipid kinase CDS	1333	LAC_01305	2.705	56.275	20.8041	1.31815
65 kDa membrane protein CDS	2707	LAC_02591	0.63	13.105	20.8016	1.3181
SAUSA300s167	873		12.625	262.13	20.7628	1.31729
hypothetical protein CDS	2269	LAC_02184	0.54	11.095	20.5463	1.31273
hypothetical protein CDS	2153	LAC_02076	0.185	3.77	20.3784	1.30917
rpoA 1 CDS	2166	LAC_02090	0.67	13.375	19.9627	1.30022
hypothetical protein CDS	872	LAC_00884	12.595	242.63	19.264	1.28475
hypothetical protein CDS	647	LAC_00668	16.725	321.33	19.2126	1.28359
lrgA CDS	1856	LAC_01805	33.535	637.795	19.0188	1.27918
SAUSA300s289	646		19.225	361.475	18.8023	1.27421
isaB CDS	2229	LAC_02149	9.085	166.965	18.3781	1.2643
hypothetical protein CDS	1069	LAC_01061	5.91	107.815	18.2428	1.26109
yghA CDS	2576	LAC_02465	3.37	61.055	18.1172	1.25809
SAUSA300s047	1510		17.665	316.28	17.9043	1.25296
mrpG CDS	1441	LAC_01404	0.06	1.065	17.75	1.2492
adhE CDS	1975	LAC_01913	0.68	11.895	17.4926	1.24286
SAUSA300s035	1082		1.675	28.62	17.0866	1.23265
Putative universal stress protein CDS	279	LAC_00308	64.495	1096.45	17.0006	1.23046
putative hydrolase CDS	2293	LAC_02206	7.25	123.03	16.9697	1.22967
hypothetical protein CDS	1709	LAC_01668	20.905	353.185	16.8948	1.22775
mtlD CDS	2761	LAC_02653	2.63	42.38	16.1141	1.20721
hypothetical protein CDS	2416	LAC_02313	2.97	47.585	16.0219	1.20471
SAUSA300s089	1466		6.205	99.04	15.9613	1.20307
SAUSA300s153	2876		0.24	3.8	15.8333	1.19957
hypothetical protein CDS	1381	LAC_01349	18.985	295.03	15.5402	1.19146
pyrB CDS	888	LAC_00898	10.315	1.085	0.105187	-0.978039
ribBA CDS	217	LAC_00246	37.965	3.985	0.104965	-0.978955
rplP CDS	2669	LAC_02554	406.08	42.2	0.10392	-0.983299
hypothetical protein CDS	127	LAC_00154	45.22	4.69	0.103715	-0.984158
hypothetical protein CDS	1191	LAC_01177	13.58	1.4	0.103093	-0.986772
nucH CDS	744	LAC_00763	3.075	0.315	0.102439	-0.989535
rpsC CDS	2668	LAC_02553	516.32	51.38	0.0995119	-1.00212
guaC CDS	731	LAC_00750	8.475	0.805	0.0949853	-1.02234
ribE CDS	216	LAC_00245	34.91	3.285	0.0940991	-1.02641
rpsD CDS	269	LAC_00299	527.9	49.29	0.09337	-1.02979
rplV CDS	2667	LAC_02552	456.255	42.055	0.0921743	-1.03539
brnQ 1 CDS	656	LAC_00677	10.63	0.975	0.0917215	-1.03753
pyrP CDS	889	LAC_00899	13.615	1.245	0.0914433	-1.03885
ybiT CDS	674	LAC_00696	30.355	2.755	0.0907593	-1.04211
iscS 1 CDS	273	LAC_00302	5.35	0.485	0.0906542	-1.04261
SAUSA300s197	1254		3.045	0.26	0.0853859	-1.06861
potA CDS	1001	LAC_01000	13.555	1.14	0.0841018	-1.07519
xpt CDS	1707	LAC_01666	61.81	5.13	0.0829963	-1.08094
puuR CDS	1002	LAC_01001	15.745	1.275	0.0809781	-1.09163
glpT CDS	1764	LAC_01718	74.47	5.88	0.078958	-1.1026
dacA CDS	1425	LAC_01390	6.92	0.525	0.0758671	-1.11995
pyrC CDS	887	LAC_00897	15.375	1.065	0.0692683	-1.15947
rplB CDS	2665	LAC_02550	727.655	49.91	0.0685902	-1.16374
rplW CDS	2664	LAC_02549	621.475	41.1	0.066133	-1.17958
rpsS CDS	2666	LAC_02551	720.76	47.66	0.0661246	-1.17964
yhhQ CDS	630	LAC_00650	8.02	0.48	0.0598504	-1.22293
gltS CDS	2560	LAC_02449	46.215	2.73	0.0590717	-1.22862
rpmI CDS	313	LAC_00342	459.225	24.32	0.0529588	-1.27606
sceD CDS	2832	LAC_02716	1.515	0.08	0.0528053	-1.27732
typA CDS	991	LAC_00990	50.045	2.615	0.052253	-1.28189
infC CDS	312	LAC_00341	218.605	11.335	0.0518515	-1.28524
ssaA 2 CDS	2309	LAC_02220	6.04	0.29	0.0480132	-1.31864
SAUSA300s122	2660		265.7	12.23	0.0460294	-1.33697
rplC CDS	2662	LAC_02547	432.39	19.765	0.045711	-1.33998
rplD CDS	2663	LAC_02548	446.97	20.425	0.0456966	-1.34012
rplT CDS	314	LAC_00343	313.33	14.03	0.0447771	-1.34894
catD CDS	1072	LAC_01063	22.62	0.955	0.0422193	-1.37449
ssaA2 3 CDS	2605	LAC_02493	54.065	1.47	0.0271895	-1.5656
SAUSA300s004	1708		62.51	1.68	0.0268757	-1.57064
ssaA2 2 CDS	2335	LAC_02243	21.33	0.535	0.025082	-1.60064
rpsJ CDS	2661	LAC_02546	582.615	14.445	0.0247934	-1.60566
SAUSA300s164	2610		378.125	8.74	0.023114	-1.63612
ssaA2 4 CDS	2611	LAC_02498	447.18	10.305	0.0230444	-1.63743
dppC CDS	1123	LAC_01110	50.055	0.66	0.0131855	-1.8799
isaA CDS	2306	LAC_02217	1159.59	13.06	0.0112626	-1.94836

## Sheet: PNG v PNCP
Name	ID	locus_tag	PNG	PNCP	Ratio	Log Ratio	Average	Standard Deviation
							-0.187878	0.385188
aldA CDS	1954	LAC_01893	1.22	147.98	121.295	2.08384			3.82382
dppC CDS	1123	LAC_01110	0.5	50.055	100.11	2.00048			0.11009
hypothetical protein CDS	1930	LAC_01870	0.42	40.87	97.3095	1.98816
pckA CDS	191	LAC_00221	3.485	248.24	71.231	1.85267
murQ CDS	1929	LAC_01869	0.28	16.74	59.7857	1.7766
gapA2 CDS	303	LAC_00332	3.9	183.62	47.0821	1.67286
hypothetical protein CDS	2744	LAC_02628	19.04	813.07	42.7033	1.63046
lrgB CDS	1855	LAC_01804	1.46	59.19	40.5411	1.6079
PTS system EIIBC component CDS	1928	LAC_01868	0.57	22.915	40.2018	1.60425
SAUSA300s046	2596		20.195	705.945	34.9564	1.54353
lrgA CDS	1856	LAC_01805	1.365	33.535	24.5678	1.39037
ybbH 2 CDS	1927	LAC_01867	2.065	48.425	23.4504	1.37015
rocA CDS	2323	LAC_02232	7.485	171.685	22.9372	1.36054
sauU CDS	2377	LAC_02280	8.94	172.155	19.2567	1.28458
glpT CDS	1764	LAC_01718	4.235	74.47	17.5844	1.24513
SAUSA300s110	2370		3.455	60.575	17.5326	1.24385
pflB CDS	1897	LAC_01841	1.35	23.06	17.0815	1.23253
ald2 CDS	280	LAC_00309	5.445	86.815	15.944	1.2026
nanA CDS	1787	LAC_01739	0.61	9.345	15.3197	1.18525
glpF CDS	783	LAC_00797	2.285	34.28	15.0022	1.17615
fbp CDS	2371	LAC_02274	3.49	49.405	14.1562	1.15095
SAUSA300s109	2369		0.55	7.6	13.8182	1.14045
sglT CDS	1788	LAC_01740	0.505	6.815	13.495	1.13017
ldh1 CDS	1879	LAC_01826	4.775	62.675	13.1257	1.11812
hypothetical protein CDS	180	LAC_00210	1.175	14.455	12.3021	1.08998
SAUSA300s171	1880		6.58	79.025	12.0099	1.07954
hypothetical protein CDS	178	LAC_00208	1.375	15.855	11.5309	1.06186
hypothetical protein CDS	179	LAC_00209	1.225	13.535	11.049	1.04332
glpQ 2 CDS	1159	LAC_01145	3.78	41.3	10.9259	1.03846
dhaK CDS	1417	LAC_01382	1.005	10.105	10.0547	1.00237
frdB CDS	950	LAC_00951	32.35	317.355	9.81005	0.991671
frdA CDS	951	LAC_00952	15.17	148.385	9.78148	0.990404
Lactonase drp35 CDS	2174	LAC_02098	3.805	35.84	9.41919	0.974013
dhaM CDS	1415	LAC_01380	1.455	13.565	9.32302	0.969557
pdp CDS	2787	LAC_02675	6.155	55.565	9.02762	0.955573
dhaL CDS	1416	LAC_01381	1.09	9.685	8.88532	0.948673
glpK CDS	782	LAC_00796	3.295	27.225	8.26252	0.917112
bglK CDS	1786	LAC_01738	0.585	4.745	8.11111	0.90908
acsA 1 CDS	254	LAC_00284	1.03	8.24	8	0.90309
deoC2 CDS	2786	LAC_02674	5.915	46.83	7.91716	0.898569
hypothetical protein CDS	765	LAC_00782	0.37	2.875	7.77027	0.890436
hypothetical protein CDS	2410	LAC_02310	13.885	105.77	7.61757	0.881817
cycA 2 CDS	2456	LAC_02351	3.055	22.6	7.39771	0.869097
SAUSA300s078	2411		12.765	93.72	7.34195	0.865811
yokF CDS	182	LAC_00212	11.2	81.11	7.24196	0.859856
sdhC CDS	952	LAC_00953	7.185	51.695	7.19485	0.857022
gluD CDS	1160	LAC_01146	21.775	156.035	7.16579	0.855264
malR CDS	482	LAC_00505	0.665	4.53	6.81203	0.833277
rocD2 1 CDS	1161	LAC_01147	9.325	63.025	6.75871	0.829864
sucC CDS	840	LAC_00852	21.155	142.4	6.73127	0.828097
sucD CDS	839	LAC_00851	33.17	223.055	6.7246	0.827666
hypothetical protein CDS	181	LAC_00211	9.11	61.1	6.70692	0.826523
ndk CDS	592	LAC_00612	30.35	201.805	6.64926	0.822773
pflA CDS	1896	LAC_01840	1.61	10.62	6.59627	0.819299
acuC CDS	252	LAC_00282	0.925	5.88	6.35676	0.803236
hypothetical protein CDS	593	LAC_00613	0.195	1.175	6.02564	0.780003
treP 1 CDS	1635	LAC_01602	0.96	5.66	5.89583	0.770545
lipA 2 CDS	2191	LAC_02115	2.685	15.755	5.86778	0.768474
odhA CDS	650	LAC_00671	19.34	112.395	5.81153	0.764291
sdcS CDS	54	LAC_00051	4.685	27.225	5.8111	0.764258
nupC 2 CDS	1789	LAC_01741	0.205	1.185	5.78049	0.761964
odhB CDS	651	LAC_00672	21.3	121.965	5.72606	0.757856
hypothetical protein CDS	177	LAC_00207	2.1	11.735	5.5881	0.747264
malP CDS	2584	LAC_02471	2.05	11.26	5.49268	0.739785
arg CDS	2755	LAC_02647	3.765	20.23	5.37317	0.730231
hutU CDS	2573	LAC_02462	0.175	0.93	5.31429	0.725445
focA CDS	1798	LAC_01749	1.1	5.72	5.2	0.716003
acuA CDS	253	LAC_00283	1.225	6.23	5.08571	0.706352
SAUSA300s252	2583		2.125	10.67	5.02118	0.700805
putative epimerase/dehydratase CDS	1546	LAC_01499	16.125	80.515	4.99318	0.698377
putB CDS	219	LAC_00248	11.795	57.395	4.86604	0.687176
malL CDS	483	LAC_00506	1.815	8.62	4.74931	0.676631
ipdC CDS	1933	LAC_01872	18.32	83.7	4.56878	0.6598
hypothetical protein CDS	2788	LAC_02676	26.28	118.47	4.50799	0.653983
hlgA CDS	2477	LAC_02373	0.44	1.935	4.39773	0.643228
hypothetical protein CDS	742	LAC_00761	6.01	26.43	4.39767	0.643223
hly CDS	936	LAC_00940	10.81	44.585	4.12442	0.615363
yecD CDS	1934	LAC_01873	17.93	70.325	3.9222	0.593529
hypothetical protein CDS	2169	LAC_02093	3.615	0.395	0.109267	-0.961511
hypothetical protein CDS	2157	LAC_02081	2.615	0.28	0.107075	-0.970314
hypothetical protein CDS	558	LAC_00579	0.47	0.05	0.106383	-0.973128
acp CDS	1102	LAC_01090	9.735	1.035	0.106317	-0.973396
hypothetical protein CDS	1492	LAC_01449	3.055	0.315	0.10311	-0.986701
pstC1 CDS	678	LAC_00700	0.685	0.07	0.10219	-0.990593
hypothetical protein CDS	2181	LAC_02105	12.035	1.195	0.0992937	-1.00308
SAUSA300s093	767		11.36	1.105	0.0972711	-1.01202
SAUSA300s127	1275		188.53	17.975	0.0953429	-1.02071
hlb 1 CDS	30	LAC_00028	11.245	1.065	0.0947088	-1.02361
zitR CDS	2374	LAC_02277	2.14	0.2	0.0934579	-1.02938
adhD CDS	2084	LAC_02011	4.84	0.445	0.0919421	-1.03649
hypothetical protein CDS	1220	LAC_01201	1.53	0.14	0.0915033	-1.03856
trpD2 CDS	697	LAC_00718	3.07	0.28	0.0912052	-1.03998
SAUSA300s228	1103		11.88	1.075	0.0904882	-1.04341
hisG CDS	2183	LAC_02107	1.995	0.175	0.0877193	-1.0569
trpF CDS	694	LAC_00716	1.945	0.17	0.0874036	-1.05847
hypothetical protein CDS	1724	LAC_01681	171.48	14.68	0.0856077	-1.06749
ykoC 2 CDS	2179	LAC_02103	11.97	0.995	0.0831245	-1.08027
metP 1 CDS	1231	LAC_01212	27.64	2.29	0.0828509	-1.0817
hypothetical protein CDS	2394	LAC_02296	1.875	0.155	0.0826667	-1.08267
metN2 CDS	1232	LAC_01213	46.875	3.83	0.0817067	-1.08774
efeM CDS	1758	LAC_01712	1.745	0.14	0.0802292	-1.09567
kipA 1 CDS	383	LAC_00408	17.58	1.41	0.0802048	-1.0958
hypothetical protein CDS	752	LAC_00770	11.81	0.945	0.0800169	-1.09682
SAUSA300s003	1739		128.7	10.275	0.0798368	-1.0978
appA CDS	1127	LAC_01114	0.395	0.03	0.0759494	-1.11948
SAUSA300s064	1938		3.315	0.25	0.0754148	-1.12254
Putative threonylcarbamoyl-AMP synthase CDS	1141	LAC_01127	0.665	0.05	0.075188	-1.12385
yclM CDS	741	LAC_00760	17.56	1.305	0.0743166	-1.12891
Isoleucine 2-epimerase CDS	2271	LAC_02185	2.89	0.21	0.0726644	-1.13868
SAUSA300s283	1018		9.79	0.7	0.0715015	-1.14568
alr1 1 CDS	666	LAC_00688	42.085	2.825	0.0671261	-1.17311
serA CDS	265	LAC_00295	45.84	3.05	0.0665358	-1.17694
hypothetical protein CDS	2180	LAC_02104	12.135	0.795	0.065513	-1.18367
yxeP 1 CDS	667	LAC_00689	36.755	2.4	0.0652972	-1.18511
SAUSA300s041	1740		96.885	6.32	0.065232	-1.18554
oppD 3 CDS	1130	LAC_01117	59.61	3.8	0.0637477	-1.19554
metP 2 CDS	1647	LAC_01614	14.235	0.905	0.0635757	-1.19671
hypothetical protein CDS	1026	LAC_01021	34.27	2.15	0.0627371	-1.20248
SAUSA300s282	1025		23.97	1.5	0.0625782	-1.20358
trpC CDS	695	LAC_00717	2.745	0.17	0.0619308	-1.20809
yhdG 2 CDS	2272	LAC_02186	46.395	2.86	0.0616446	-1.21011
Soluble hydrogenase 42 kDa subunit CDS	266	LAC_00296	50.98	3.125	0.0612985	-1.21255
SAUSA300s050	1422		335.835	20.3	0.0604464	-1.21863
pstA CDS	679	LAC_00701	1.185	0.07	0.0590717	-1.22862
oppB CDS	1132	LAC_01119	51.75	2.655	0.0513043	-1.28985
metQ 1 CDS	1230	LAC_01211	69.785	3.565	0.0510855	-1.2917
metQ 2 CDS	1646	LAC_01613	27.495	1.345	0.048918	-1.31053
thrB 1 CDS	738	LAC_00757	107.35	5.21	0.0485328	-1.31396
thrC CDS	739	LAC_00758	87.24	4.145	0.0475126	-1.32319
hypothetical protein CDS	1077	LAC_01068	4.305	0.2	0.0464576	-1.33294
metI CDS	1742	LAC_01696	44.225	2.01	0.0454494	-1.34247
oppC CDS	1131	LAC_01118	49.985	2.2	0.0440132	-1.35642
dppE CDS	1128	LAC_01115	86.755	3.65	0.0420725	-1.376
metN CDS	1648	LAC_01615	17.47	0.71	0.0406411	-1.39103
kynB CDS	1746	LAC_01700	166.52	6.35	0.0381336	-1.41869
oppF 2 CDS	1129	LAC_01116	67.51	2.55	0.0377722	-1.42283
SAUSA300s013	673		96.735	3.535	0.0365431	-1.43719
trpG 1 CDS	698	LAC_00719	1.55	0.055	0.0354839	-1.44997
hypothetical protein CDS	2177	LAC_02101	7.26	0.24	0.0330579	-1.48073
salL CDS	2176	LAC_02100	5.755	0.19	0.0330148	-1.48129
hom CDS	740	LAC_00759	43.685	1.43	0.0327343	-1.485
dapH CDS	668	LAC_00690	38.04	1.185	0.0311514	-1.50652
dapB CDS	669	LAC_00691	60.77	1.805	0.0297022	-1.52721
yciC 3 CDS	2292	LAC_02205	80.545	2.2	0.0273139	-1.56362
ilvD CDS	2875	LAC_02763	20.44	0.545	0.0266634	-1.57408
leuB CDS	2870	LAC_02758	42.525	1.05	0.0246914	-1.60746
dapA CDS	670	LAC_00692	74.14	1.77	0.0238738	-1.62208
yitJ CDS	1744	LAC_01698	118.485	2.775	0.0234207	-1.6304
leuC CDS	2869	LAC_02757	35.325	0.82	0.023213	-1.63427
SAUSA300s176	1741		127.575	2.88	0.022575	-1.64637
ilvB CDS	2874	LAC_02762	32.085	0.71	0.0221287	-1.65504
metC CDS	1743	LAC_01697	56.915	1.235	0.021699	-1.66356
ilvH CDS	2873	LAC_02761	31.185	0.675	0.021645	-1.66464
gltB 1 CDS	1636	LAC_01604	67.58	1.275	0.0188665	-1.72431
ilvC CDS	2872	LAC_02760	41.355	0.74	0.0178938	-1.7473
hisB CDS	2186	LAC_02110	2.535	0.045	0.0177515	-1.75077
ilvA CDS	2867	LAC_02755	48.465	0.855	0.0176416	-1.75346
asd CDS	671	LAC_00693	55.655	0.955	0.0171593	-1.7655
leuA 2 CDS	2871	LAC_02759	45.125	0.765	0.0169529	-1.77076
lysC CDS	672	LAC_00694	36.205	0.6	0.0165723	-1.78062
metE CDS	1745	LAC_01699	203.19	3.14	0.0154535	-1.81097
cidA CDS	2339	LAC_02247	8.07	0.08	0.00991326	-2.00378
leuD CDS	2868	LAC_02756	40.87	0.28	0.00685099	-2.16425
gltA CDS	1637	LAC_01605	55.4	0.275	0.0049639	-2.30418
SAUSA300s153	2876		82.315	0.24	0.00291563	-2.53527

## Sheet: PNG-NO v PNCP-NO
Name	ID	locus_tag	PNG NO	PNCP NO	Ratio	Log Ratio	Average	Standard Deviation
lrgA CDS	1856	LAC_01805	1.03	637.795	619.218	2.79184	0.349157	0.395099
murQ CDS	1929	LAC_01869	0.045	26.66	592.444	2.77265			13.7834
lrgB CDS	1855	LAC_01804	2.295	1357.08	591.32	2.77182			0.362209
gapA2 CDS	303	LAC_00332	0.575	261.935	455.539	2.65853
hypothetical protein CDS	1930	LAC_01870	0.23	85.415	371.37	2.56981
pckA CDS	191	LAC_00221	0.575	123.67	215.078	2.3326
aldA CDS	1954	LAC_01893	0.72	154.36	214.389	2.3312
hypothetical protein CDS	2744	LAC_02628	7.185	1495.32	208.116	2.31831
ybbH 2 CDS	1927	LAC_01867	0.99	103.775	104.823	2.02046
PTS system EIIBC component CDS	1928	LAC_01868	0.38	37.855	99.6184	1.99834
nanA CDS	1787	LAC_01739	0.11	8.865	80.5909	1.90629
SAUSA300s046	2596		7.555	605.555	80.1529	1.90392
sglT CDS	1788	LAC_01740	0.095	7.485	78.7895	1.89647
SAUSA300s110	2370		4.15	324.3	78.1446	1.8929
fbp CDS	2371	LAC_02274	4.705	339.43	72.1424	1.85819
Lactonase drp35 CDS	2174	LAC_02098	1.11	68.965	62.1306	1.79331
rocA CDS	2323	LAC_02232	2.945	182.765	62.0594	1.79281
glpT CDS	1764	LAC_01718	0.095	5.88	61.8947	1.79165
glpF CDS	783	LAC_00797	0.11	6.395	58.1364	1.76445
hypothetical protein CDS	179	LAC_00209	0.05	2.715	54.3	1.7348
glpQ 2 CDS	1159	LAC_01145	0.845	41.795	49.4615	1.69427
acsA 1 CDS	254	LAC_00284	0.44	17.695	40.2159	1.6044
putB CDS	219	LAC_00248	3.61	139.405	38.6163	1.58677
dhaM CDS	1415	LAC_01380	0.87	32.855	37.7644	1.57708
ipdC CDS	1933	LAC_01872	3.7	138.545	37.4446	1.57339
bglK CDS	1786	LAC_01738	0.055	1.94	35.2727	1.54744
argF 1 CDS	927	LAC_00934	0.75	26.395	35.1933	1.54646
hlgA CDS	2477	LAC_02373	0.145	4.435	30.5862	1.48553
oppD 5 CDS	2429	LAC_02326	0.305	8.965	29.3934	1.46825
hypothetical protein CDS	742	LAC_00761	1.855	53.6	28.8949	1.46082
arg CDS	2755	LAC_02647	2.94	79.385	27.0017	1.43139
nupC 2 CDS	1789	LAC_01741	0.075	1.895	25.2667	1.40255
arcC1 1 CDS	926	LAC_00933	1.07	26.99	25.2243	1.40182
rocD2 1 CDS	1161	LAC_01147	5.63	134.455	23.8819	1.37807
dhaL CDS	1416	LAC_01381	1.1	26.22	23.8364	1.37724
deoD CDS	1992	LAC_01927	0.105	2.475	23.5714	1.37239
lipA 2 CDS	2191	LAC_02115	1.02	23.605	23.1422	1.3644
SAUSA300s135	2192		0.665	15.025	22.594	1.35399
sucC CDS	840	LAC_00852	8.21	182.955	22.2844	1.348
ndk CDS	592	LAC_00612	2.535	53.595	21.142	1.32515
malR CDS	482	LAC_00505	0.315	6.615	21	1.32222
psuK CDS	1791	LAC_01743	0.045	0.94	20.8889	1.31992
odhA CDS	650	LAC_00671	7.9	158.295	20.0373	1.30184
pflB CDS	1897	LAC_01841	185.31	3458.05	18.6609	1.27093
ald2 CDS	280	LAC_00309	2.89	53.845	18.6315	1.27025
hypothetical protein CDS	181	LAC_00211	7.07	128.765	18.2129	1.26038
pflA CDS	1896	LAC_01840	199.96	3563.92	17.8232	1.25098
psuG CDS	1790	LAC_01742	0.045	0.8	17.7778	1.24988
odhB CDS	651	LAC_00672	8.615	151.815	17.6222	1.24606
hypothetical protein CDS	925	LAC_00932	0.415	7.295	17.5783	1.24498
yokF CDS	182	LAC_00212	9.59	168.35	17.5547	1.24439
malL CDS	483	LAC_00506	0.5	8.775	17.55	1.24428
acuA CDS	253	LAC_00283	0.61	10.705	17.5492	1.24426
sucD CDS	839	LAC_00851	13.88	242.64	17.4813	1.24257
treP 1 CDS	1635	LAC_01602	0.365	6.35	17.3973	1.24048
SAUSA300s183	924		0.385	6.66	17.2987	1.23801
dhaK CDS	1417	LAC_01382	1.775	30.645	17.2648	1.23716
araB CDS	1547	LAC_01500	0.2	3.425	17.125	1.23363
gluD CDS	1160	LAC_01146	13.86	236.34	17.0519	1.23177
yecD CDS	1934	LAC_01873	7.755	129.145	16.6531	1.2215
SAUSA300s024	2765		5.905	98.175	16.6257	1.22078
oppF 1 CDS	1125	LAC_01112	0.025	0.41	16.4	1.21484
hin 3 CDS	2771	LAC_02662	0.12	1.935	16.125	1.2075
manR 2 CDS	2227	LAC_02147	0.535	8.51	15.9065	1.20158
glmS CDS	2766	LAC_02658	12.23	190.56	15.5814	1.19261
hypothetical protein CDS	545	LAC_00566	0.035	0.51	14.5714	1.1635
ugpQ 1 CDS	1895	LAC_01839	0.725	10.545	14.5448	1.16271
SAUSA300s109	2369		1.63	23.495	14.4141	1.15879
gcvPA CDS	454	LAC_00478	11.085	158.36	14.286	1.15491
wbpI CDS	1967	LAC_01905	0.04	0.56	14	1.14613
putative epimerase/dehydratase CDS	1546	LAC_01499	4.51	62.65	13.8914	1.14274
thiD CDS	2835	LAC_02719	0.055	0.76	13.8182	1.14045
esxC CDS	1826	LAC_01776	1.01	0.37	0.366337	-0.43612
ftsK 2 CDS	1456	LAC_01418	0.225	0.08	0.355556	-0.449093
SAUSA300s013	673		64.025	22.605	0.353065	-0.452145
oppD 3 CDS	1130	LAC_01117	8.74	3.075	0.351831	-0.453666
hypothetical protein CDS	1087	LAC_01074	189.24	65.59	0.346597	-0.460175
sspA CDS	1058	LAC_01051	1.33	0.46	0.345865	-0.461094
argG CDS	1157	LAC_01143	0.64	0.22	0.34375	-0.463757
hisC 1 CDS	1338	LAC_01307	2.55	0.865	0.339216	-0.469524
ltaE CDS	753	LAC_00771	0.345	0.115	0.333333	-0.477121
glcR CDS	1365	LAC_01333	20.735	6.795	0.327707	-0.484515
hypothetical protein CDS	571	LAC_00592	0.2	0.065	0.325	-0.488117
trpB CDS	693	LAC_00715	0.235	0.075	0.319149	-0.496007
hisF CDS	2189	LAC_02113	0.615	0.19	0.308943	-0.510122
SAUSA300s171	1880		1968.05	603.77	0.306786	-0.513165
SAUSA300s004	1708		5.535	1.68	0.303523	-0.517808
esxB CDS	1825	LAC_01775	0.615	0.185	0.300813	-0.521703
hisH CDS	2187	LAC_02111	0.65	0.195	0.3	-0.522879
ldh1 CDS	1879	LAC_01826	1722.78	502.78	0.291842	-0.534852
lacC 1 CDS	1364	LAC_01332	15.09	4.38	0.290258	-0.537215
oppF 2 CDS	1129	LAC_01116	10.87	3.14	0.288868	-0.5393
Isoleucine 2-epimerase CDS	2271	LAC_02185	1.655	0.47	0.283988	-0.5467
dppE CDS	1128	LAC_01115	21.2	5.99	0.282547	-0.548909
kynB CDS	1746	LAC_01700	32.37	9.105	0.281279	-0.550863
sspC CDS	1060	LAC_01053	1.91	0.53	0.277487	-0.556757
hypothetical protein CDS	2928	LAC_02813	9.85	2.725	0.27665	-0.55807
gpmI CDS	1277	LAC_01254	548.38	151.22	0.275758	-0.559472
yxeP 1 CDS	667	LAC_00689	4.61	1.245	0.270065	-0.568532
SAUSA300s195	2304		0.695	0.185	0.266187	-0.574813
metQ 1 CDS	1230	LAC_01211	14.865	3.92	0.263707	-0.578879
hypothetical protein CDS	2334	LAC_02242	4.99	1.315	0.263527	-0.579175
tpiA CDS	1278	LAC_01255	549.795	142.845	0.259815	-0.585336
alaS CDS	372	LAC_00398	31.1	7.965	0.256109	-0.591575
thrB 1 CDS	738	LAC_00757	18.635	4.74	0.25436	-0.594551
hypothetical protein CDS	2942	LAC_02826	1.45	0.365	0.251724	-0.599075
hom CDS	740	LAC_00759	7.295	1.82	0.249486	-0.602954
SAUSA300s148	2609		79.98	19.925	0.249125	-0.603583
fruA CDS	1363	LAC_01331	48.255	11.8	0.244534	-0.61166
sceD CDS	2832	LAC_02716	0.33	0.08	0.242424	-0.615424
metP 1 CDS	1231	LAC_01212	3.835	0.91	0.237288	-0.624724
thrC CDS	739	LAC_00758	19.24	4.52	0.234927	-0.629067
metC CDS	1743	LAC_01697	3.325	0.76	0.228571	-0.640978
salL CDS	2176	LAC_02100	1.505	0.34	0.225914	-0.646058
pgk CDS	1279	LAC_01256	503.075	112.735	0.224092	-0.649574
glcB CDS	2343	LAC_02250	3.28	0.715	0.217988	-0.661568
hypothetical protein CDS	2305	LAC_02216	0.765	0.165	0.215686	-0.666177
SAUSA300s156	2025		15.165	3.035	0.200132	-0.698684
gapA1 CDS	1280	LAC_01257	2055.09	397.82	0.193578	-0.713144
SAUSA300s003	1739		18.37	3.22	0.175286	-0.756253
hypothetical protein CDS	2177	LAC_02101	1.735	0.3	0.172911	-0.762178
SAUSA300s050	1422		449.695	73.465	0.163366	-0.786838
hypothetical protein CDS	1219	LAC_01200	1.52	0.24	0.157895	-0.801632
mhqA 3 CDS	2366	LAC_02270	0.76	0.12	0.157895	-0.801632
SAUSA300s041	1740		12.465	1.935	0.155235	-0.809011
SAUSA300s153	2876		24.85	3.8	0.152918	-0.815543
hypothetical protein CDS	2931	LAC_02815	3.045	0.44	0.144499	-0.840135
yhdG 2 CDS	2272	LAC_02186	10.34	1.44	0.139265	-0.856158
cggR CDS	1281	LAC_01258	610.33	84.015	0.137655	-0.861208
hypothetical protein CDS	2026	LAC_01958	27.945	3.69	0.132045	-0.879278
SAUSA300s098	2930		8.325	1.005	0.120721	-0.918218
dapH CDS	668	LAC_00690	20.955	2.52	0.120258	-0.919887
dapB CDS	669	LAC_00691	25.99	2.9	0.111581	-0.952408
SAUSA300s176	1741		19.41	2.14	0.110252	-0.957612
cidA CDS	2339	LAC_02247	2.045	0.22	0.107579	-0.968271
asd CDS	671	LAC_00693	18.345	1.86	0.10139	-0.994005
hisA CDS	2188	LAC_02112	0.395	0.04	0.101266	-0.994537
ilvD CDS	2875	LAC_02763	5.78	0.53	0.0916955	-1.03765
dapA CDS	670	LAC_00692	28.3	2.545	0.0899293	-1.0461
aldC 2 CDS	2706	LAC_02590	11.835	1.015	0.0857626	-1.0667
adhD CDS	2084	LAC_02011	34.345	2.88	0.083855	-1.07647
yitJ CDS	1744	LAC_01698	14.42	1.14	0.0790569	-1.10206
lysC CDS	672	LAC_00694	13.94	0.96	0.0688666	-1.16199
hypothetical protein CDS	2944	LAC_02828	1.83	0.125	0.068306	-1.16554
leuB CDS	2870	LAC_02758	29.515	1.855	0.0628494	-1.2017
ilvA CDS	2867	LAC_02755	36.845	2.255	0.0612023	-1.21323
ilvB CDS	2874	LAC_02762	12.965	0.76	0.0586194	-1.23196
metE CDS	1745	LAC_01699	36.6	2.06	0.0562842	-1.24961
hypothetical protein CDS	2348	LAC_02255	69.645	3.885	0.0557829	-1.2535
phoB CDS	2242	LAC_02161	2.25	0.12	0.0533333	-1.273
leuC CDS	2869	LAC_02757	25.575	1.275	0.0498534	-1.30231
leuA 2 CDS	2871	LAC_02759	29.98	1.49	0.0496998	-1.30365
alsS CDS	2705	LAC_02589	5.67	0.255	0.0449735	-1.34704
ilvC CDS	2872	LAC_02760	26.115	1.075	0.0411641	-1.38548
ilvH CDS	2873	LAC_02761	15.405	0.58	0.0376501	-1.42423
leuD CDS	2868	LAC_02756	32.74	1.215	0.0371106	-1.4305
gltB 1 CDS	1636	LAC_01604	13.445	0.43	0.0319821	-1.49509
pstA CDS	679	LAC_00701	12.115	0.375	0.0309534	-1.50929
phoU CDS	681	LAC_00703	21.985	0.535	0.0243348	-1.61377
pstB3 CDS	680	LAC_00702	17.255	0.41	0.0237612	-1.62413
gltA CDS	1637	LAC_01605	8.725	0.175	0.0200573	-1.69773
pstC1 CDS	678	LAC_00700	7.98	0.125	0.0156642	-1.80509
